# Supplementary material for: Dietary diversity, undernutrition, and predictors among pregnant adolescents and young women attending Gulu University teaching hospitals in northern Uganda
Source: PLoS One. 2024 Jul 24;19(7):e0307749. doi: 10.1371/journal.pone.0307749 (PMC11268621; doi:10.1371/journal.pone.0307749)
Supplement: S1 Dataset — (XLSX) [file pone.0307749.s001.xlsx]

## Sheet: prevalence and factors assoc...
Health facility	Age	education level	obstetrics and gyn history	LNMP	parity	gravidity	abortions	anc attendance	if more, specify	last deworming	if yes, specify	location of current place of residence	marital status	estimate house hold income	individual factors	Have you changed from the time you became pregnant?	Which food stuffs have you included in your diet as a result of the Pregnancy?	Do you use family planning to space your children?	.Have you been receiving iron(brown) tablets during hospital?	how long do you take before you deliver another child	sociocultural factors	what is the staple food in your family	Which foods are you restricted from eating in your culture?	Which foods are you restricted from eating when you are pregnant in your culture?	Health sector related factors	How long do you take to reach the hospital?	Are you always assessed about your feeding during the visits in this hospital?	Have you ever been taught about feeding habits during pregnancy?	Findings	MUAC	24-hour recall	how many food items listed	WOMEN DIETARY DIVERITY QUESTION MODEL	mdda	mddb	mddc	mddd	mdde	mddf	mddg	mddh	mddi	mddj	mddk	mddl	mddm	mddn
GRRH	18	primary		2022-12-10	0	1	0		6	no		rural	unmarried	50000		yes	None		yes	Not sure		Cassava	None	None		One hour	yes	yes		25.4		3		yes	yes	yes	yes	yes	no	yes	yes	yes	yes	yes	yes	yes	no
GRRH	17	primary		2022-11-16	0	1	0		6	no		rural	unmarried	100000		no	Unknown	no	yes	PG		Posho	None	None		2 hours	no	no		21.8		1		yes	yes	yes	yes	no	yes	yes	yes	yes	yes	yes	yes	no	no
GRRH	18	secondary		2023-01-09	0	1	0	4		no		urban	married	400000		yes	Pumpkin leaves, okra	no	yes	8 years		Cassava, beans posho	None	None		5 minutes	no	no		21.8		3		yes	yes	yes	yes	no	yes	yes	yes	yes	yes	yes	yes	yes	yes
GRRH	20	secondary		2023-06-18	1	2	0	1		no		urban	married	100000		yes	NONE	yes	no	2 years		cassava	none	none		1 hour	yes	yes		30.0		3		yes	yes	yes	yes	yes	yes	yes	yes	yes	yes	yes	yes	yes	yes
grrh	21	primary		2023-05-03	1	2	0	1		no		urban	married	100000		yes	none	no	no	3 years		cassava	none	none		30 minutes	no	no		25,0		3		yes	yes	yes	yes	yes	yes	yes	yes	yes	yes	yes	yes	yes	yes
grrh	18	primary		2023-07-12	0	1	0	1		no		urban	married	50000		yes	none	no	no	unknown		cassava	none	none		30 mins	no	no		25.5		3		yes	yes	yes	yes	yes	yes	yes	yes	yes	yes	yes	yes	yes	yes
GRRH	21	no formal education		2023-06-26	1	2	0	1		no		urban	married	10000		yes	GREENS	no	no	2 YRS		KALO	NO	NO		2 HRS	yes	yes		26.5		-3		yes	yes	yes	yes	yes	yes	yes	yes	yes	yes	yes	yes	yes	yes
GRRH	17	primary		2023-06-23	0	1	0	1		no		urban	married	150000		yes	NO	no	no	UNKNOWN		CASSAVA	NO	NO		30 MIN	no	no		25,5		3		yes	yes	yes	yes	yes	yes	yes	yes	yes	yes	yes	yes	yes	yes
	20	primary		2023-07-20	0	0	0	1		no		rural	married	60000		yes	NONE	yes	no			CASSAVA	OCRA	OCRA		1HOUR	yes	yes		28		3		yes	yes	yes	yes	no	yes	yes	yes	yes	yes	yes	yes	yes	yes
GRRH	23	secondary		2023-01-08	0	1	0	3		yes		urban	married	180000		yes	NONE	no	yes	UNKNOWN		NONE	NONE	NONE		2 HRS	yes	yes		29.0		1		yes	yes	yes	yes	yes	yes	yes	yes	yes	yes	yes	yes	yes	yes
GRRH	23	primary		2023-07-30	1	2	0	1		no		urban	married	10000		yes	NONE	yes	yes	5 YRS		GREENS	NONE	NONE		1 HR	yes	yes		27.3		1		no	yes	yes	yes	yes	yes	yes	yes	yes	yes	yes	yes	yes	yes
GRRH	22	primary		2023-03-25	1	2	0	3		yes		urban	married	550000		yes	NONE	no	yes	3 YRS		CASSSAVA	NONE	NONE		1 HR	yes	yes		27.0		3		yes	yes	yes	yes	yes	yes	yes	yes	yes	yes	yes	yes	yes	yes
GRRH	16	primary		2022-11-30	0	1	0	2		yes		urban	unmarried	200000		yes	NONE	no	yes	UNKNOWN		CASSAVA BEANS	NONE	NONE		1 HOUR	yes	yes		22.8		3		yes	yes	yes	yes	yes	yes	yes	yes	yes	yes	yes	yes	yes	yes
GRRH	23	secondary		2023-02-08	1	2	0	2		yes		urban	married	400000		yes	NONE	no	yes	2 YEARS		CASSAVA	NONE	NONE		30 MINS	yes	yes		28.4		3		yes	yes	yes	yes	yes	yes	yes	yes	yes	yes	yes	yes	yes	yes
GRRH	20	primary		2023-06-06	0	1	0	1		no		urban	married	100000		yes	NONE	no	no	UNKNOWN		CASSAVA	NONE	NONE		1 HOUR	no	no		24.0		3		yes	yes	yes	yes	yes	yes	yes	yes	yes	yes	yes	yes	yes	yes
GRRH	16	primary		2023-04-15	1	2	0	1		no		rural	married	200000		yes	NONE	yes	no	3 YRS		BEANS	NONE	NONE		4 HOURS	yes	yes		25,2		3		yes	yes	no	yes	yes	yes	yes	yes	yes	yes	yes	yes	yes	yes
GRRH	19	primary		2023-02-09	0	1	0	4		no		urban	married	400000		yes	VEGETABLES	yes	yes	UNKNOWN		CASSAVA	NONE	NO		10 MINS	no	no		26.7		4		yes	yes	yes	yes	no	yes	yes	yes	yes	yes	yes	yes	yes	yes
GRRH	17	secondary		2023-12-25	0	1			5	no		urban	married	400000		yes	BEANS	yes	yes	3 YEARS		POSHO	NONE	NONE		10 MINUTES	yes	yes		28.5		4		yes	yes	yes	yes	yes	no	yes	no	no	yes	yes	yes	yes	yes
GRRH	18	primary		2023-05-04	0	1	0	3		no		rural	married	400000		yes	FISH GREENS	yes	yes	UNKNOWN		POSHO	NONE	NONE		1 HOUR	yes	yes		25.0		4		yes	yes	yes	yes	yes	no	yes	yes	yes	yes	yes	yes	yes	yes
GRRH	20	secondary		2023-08-02	0	1	0	1		no		urban	unmarried	300000		yes	NONE	no	no	UNKNOWN		CASSAVA	NONE	NONE		30 MINS	yes	no		24.0		2		yes	yes	yes	yes	no	yes	yes	yes	yes	yes	yes	yes	no	no
GRRH	18	primary		2023-05-04	0	1	0	3		no		urban	married	400000		yes	GREENS	no	no	UNKNOWN		BEANS,SWEET POTATOES	NONE	NONE		30 MINS	no	no		26.0		4		yes	yes	yes	yes	no	no	yes	yes	yes	yes	yes	yes	no	no
GRRH	20	post-secondary		2023-07-12	0	1	0	1		no		urban	unmarried	600000		no	FRUITS	no	no	UNKNOWN		MATOOKE	NONE	NONE		3 MINS	no	no		25.0		3		yes	yes	yes	yes	yes	yes	yes	yes	yes	yes	yes	yes	no	no
GRRH	22	primary		2023-04-15	3	4	0	4		yes		urban	unmarried	600000		yes	GREEN	yes	yes	2 YRS		POSHO	NONE	NONE		10 MINS	no	yes		31.2		2		yes	yes	yes	yes	yes	no	yes	yes	yes	yes	yes	yes	yes	no
GRRH	24	secondary		2022-12-27	2	3	0	3		no		urban	married	10000		no	GREENS	no	yes	2 YEARS		POTATOES	NONE	NONE		20 MINS	no	no		21.5		4		yes	yes	yes	yes	yes	yes	yes	yes	yes	yes	yes	yes	yes	yes
GRRH	22	primary		2023-02-16	1	3	1	4		no		urban	unmarried	200000		no	DODO	yes	yes	5 YEARS		SWEET POTATO	NONE	NONE		35MINS	no	no		29.0		4		yes	yes	yes	yes	yes	yes	yes	yes	yes	yes	yes	yes	no	no
GRRH	16	secondary		2023-04-15	1	2	0	1		no		rural	married	300000		no	NONE	yes	no	3 YEARS		BEANS	NONE	NONE		4 HOURS	no	yes		22.1		3		yes	yes	yes	yes	yes	yes	yes	yes	yes	yes	yes	yes	no	no
GRRH	21	primary		2023-04-28	0	2	1	4		no		rural	married	200000		yes	NONE	yes	yes	2 YRS		RICE	NONE	NONE		1 HOUR	yes	yes		28.5		4		yes	yes	yes	yes	yes	yes	yes	yes	yes	yes	yes	yes	no	no
SMHL	23	secondary		2023-02-04	0	1	0		5	yes	VERMOX, 3RD VISIT	rural	unmarried	450000		no	MEAT, GREENS	no	yes	UNKNOWN		MILLET	NONE	NONE		3O MINS	yes	yes		28.0		4		yes	yes	yes	yes	no	no	yes	yes	yes	yes	yes	yes	no	no
SMHL	20	primary		2023-02-03	0	1	0	2		yes	VERMOX, 1ST VISIT	urban	unmarried	160000		no	GREEN VEGETABLES	no	yes	UNKNOWN		POSHO	NONE	NONE		30 MINS	yes	yes		25,3		3		yes	yes	yes	yes	no	no	no	no	no	yes	yes	yes	no	no
SMHL	20	secondary		2023-04-16	0	1	0	2		no		rural	unmarried	150000		no	NONE	no	yes	NA		POSHO	NONE	NONE		13 MINS	no	no		24.4		3		yes	yes	yes	yes	yes	yes	yes	yes	yes	yes	yes	yes	no	no
SMHL	24	secondary		2023-04-18	1	2	0	3		yes	VERMOX, 2ND VISIT	urban	unmarried	450000		yes	GREENS, FRUITS	no	yes	2 YEARS		MILLET	PORK	NONE		30 MINUTES	yes	yes		26.1		4		yes	yes	yes	yes	yes	yes	yes	yes	yes	yes	yes	yes	no	no
SMHL	23	secondary		2023-01-24	1	2	0	3		yes	VERMOX,2ND VST	urban	married	700000		no	GREENS	no	yes	2 YRS		RICE	NONE	NONE		1 HOUR	no	yes		29.5		4		yes	yes	yes	yes	no	yes	yes	yes	yes	yes	no	yes	no	no
SMHL	22	secondary		2023-06-20	2	3	0	1		no		rural	married	500000		yes	IRISH, MATOOKE	no	no	2 YEARS		POSHO	NONE	NONE		4 HOURS	no	yes		30.2		3		yes	yes	yes	yes	yes	yes	yes	no	yes	yes	yes	yes	no	no
SMHL	19	primary		2023-05-08	0	1	0	2		yes		urban	unmarried	30000		yes	VEGETABLES	no	yes	NA		MILLET	NONE	NONE		40 MINS	no	yes		28.5		3		yes	yes	yes	yes	yes	yes	yes	yes	yes	yes	yes	yes	no	no
SMHL	24	secondary		2023-01-03	1	2	0		5	yes	2ND VISIT	urban	married	300000		yes	GREENS	yes	yes	3 YRS		MILLET	NONE	NONE		5 MINS	no	yes		32.0		4		yes	yes	yes	yes	yes	yes	yes	yes	yes	yes	yes	yes	no	no
SMHL	24	post-secondary		2022-12-26	2	3	0	4		yes	2ND VISIT	rural	unmarried	450000		no	FISH	no	yes	1 YEAR		MILLET	NONE	NONE		2 HOURS	no	yes		24.5		1		yes	yes	yes	yes	no	no	yes	yes	yes	yes	yes	yes	no	no
SMHL	24	secondary		2023-04-11	2	3	0	1		no		urban	unmarried	300000		yes	COW PEAS	yes	no	2 YEA\RS		SWEET POTATOES	NONE	OKRA		5 MINS	no	no		27.1		4		yes	yes	yes	yes	no	no	yes	yes	yes	yes	yes	no	no	no
SMHL	23	primary		2023-03-18	0	1	0	4		yes	2ND VISIT	urban	unmarried	350000		yes	IRISH	no	yes	NA		RICE	NONE	NONE		2 MINS	no	yes		25.6		3		yes	yes	yes	yes	yes	no	yes	yes	yes	yes	yes	yes	no	no
SMHL	17	primary		2023-03-05	0	1	0	3		yes	2ND VISIT	rural	unmarried	100000		yes	GREENS	no	yes	NA		POTATOES	NONE	NONE		20 MINS	no	yes		23.6		3		yes	yes	yes	yes	yes	yes	yes	yes	yes	yes	yes	yes	no	no
SMHL	23	primary		2023-01-12	0	1	0		7	no		rural	unmarried	150000		no	GREENA	no	yes	NA		POTATOES	NONE	NONE		Q HOURS	no	yes		27.5		2		yes	yes	yes	yes	no	yes	yes	yes	no	yes	yes	yes	no	no
SMHL	21	secondary		2023-05-07	0	1	0	1		no		urban	unmarried	100000		no	MEAT	no	no	NA		SWEET POTATOES	NONE	NONE		30 MINS	no	no		25.5		3		yes	yes	yes	yes	yes	no	yes	yes	yes	yes	yes	yes	no	no
SMHL	20	secondary		2023-03-04	0	1	0	2		yes	1ST VST	rural	married	300000		no	VEGETABLES	no	yes	NA		POSHO	NONE	NONE		2 HOURS	yes	yes		28.5		3		yes	yes	yes	yes	no	no	yes	yes	yes	yes	yes	yes	no	no
SMHL	22	primary		2023-12-15	0	1	0	4		yes	2ND VISIT	urban	unmarried	150000		no	PAWPAWS	no	no	NA		MILLET	NONE	NONE		20 MINUTES	no	no		25.6		2		yes	yes	yes	yes	no	no	no	yes	yes	yes	yes	yes	no	no
SMHL	19	secondary		2023-01-11	0	1	0		5	yes	3RD VISIT	urban	unmarried	150000		yes	PUMPKIN LEAVES	no	yes	NA		POSHO	NONE	NONE		20 MINS	no	yes		25.9		4		yes	yes	yes	yes	yes	yes	yes	yes	yes	yes	yes	yes	no	no
SMHL	20	primary		2023-05-22	1	2	1	1		no		urban	unmarried	450000		yes	BEANS	no	no	1 YR		CASSAVA	NONE	CABBAGE		10 MINUTES	no	yes		25.2		4		yes	yes	yes	yes	no	no	yes	yes	yes	yes	yes	yes	no	no
SMHL	23	primary		2023-01-08	1	2	0		6	yes	3RD VISIT	urban	unmarried	350000		yes	NONE	yes	yes	NA		MILLET	NONE	NONE		30 MINS	no	yes		25.8		4		yes	yes	yes	yes	yes	yes	yes	yes	yes	yes	yes	yes	no	no
SMHL	24	post-secondary		2023-02-15	0	1	0	3		yes	1ST VISIT	rural	unmarried	500000		yes	MANGOES	no	yes	NA		MILLET	NONE	BUSH MEAT		30 MINS	no	yes		24.3		3		yes	yes	yes	yes	no	yes	yes	yes	yes	yes	yes	yes	no	no
SMHL	21	secondary		2022-12-19	0	1	0	1		no		urban	married	200000		yes	POSHO	no	no	NA		MATOOKE	NONE	NONE		10 MINS	no	no		21.7		3		yes	yes	yes	yes	yes	no	yes	yes	yes	yes	yes	yes	no	no
SMHL	24	secondary		2023-06-05	1	2	0	1		no		urban	unmarried	450000			GREENS	no	no	2 YRS		MILLET	NONE	NONE		1 HOUR	no	no		23.8		4		yes	yes	yes	yes	yes	yes	yes	yes	yes	yes	yes	yes	no	no
SMHL	17	primary		2023-04-02	0	1	0	2		no		rural	unmarried	50000		yes	GREENS	no	yes	NA		NA	NONE	NONE		2 HRS	no	no		21.7		2		yes	yes	yes	yes	no	no	no	yes	no	yes	yes	yes	no	no
SMHL	21	secondary		2023-02-13	0	1	0	4		yes	2ND VISIT	urban	married	150000		yes	MATOOKE	no	yes	NA		RICE	NONE	EGGS		20 MINS	yes	yes		25.5		2		yes	yes	yes	yes	no	yes	yes	yes	yes	yes	yes	yes	no	no
SMHL	23	secondary		2022-02-07	1	2	0	4		no		urban	unmarried	250000		yes	NONE	yes	yes	4 YEARS		CASSAVA	NONE	NONE		1 HOUR	yes	yes		24.3		4		yes	yes	yes	yes	yes	yes	yes	yes	yes	yes	yes	yes	no	no
SMHL	19	primary		2022-12-16	0	1	0	4		yes	2ND VISIT	urban	unmarried	50000		no	GREENS	no	yes	NA		SORGHUM	NONE	NONE		5 MINS	no	yes		27.0		3		yes	yes	yes	yes	yes	yes	yes	yes	yes	yes	yes	yes	no	no
SMHL	21	secondary		2023-01-28	0	1	0	2		yes	1ST VISIT	urban	married	100000		no	GREENS	no	yes	NA		CASSAVA	NONE	OKRA		2HRS	yes	yes		24.6		3		yes	yes	yes	yes	yes	yes	yes	yes	yes	yes	yes	yes	no	no
SMHL	24	secondary		2023-01-20	1	3	1	3		yes	2ND VISIT	urban	married	200000		no	VEGETABLES	yes	yes	3 YRS		POSHO	NONE	NONE		30 MINS	yes	yes		26.1		3		yes	yes	yes	yes	no	yes	yes	yes	yes	yes	yes	yes	no	no
SMHL	23	primary		2023-04-30	1	2	0	2		no		rural	unmarried	350000		no	NONE	no	yes	3 YRS		MAIZE	NONE	NONE		30 MINS	no	no		29.0		3		yes	yes	yes	yes	no	no	no	yes	yes	yes	yes	yes	no	no
SMHL	20	primary		2023-02-07	0	1	0	3		no		urban	unmarried	250000		no	NONE	no	yes	NA		CASSAVA	NONE	NONE		30 MINS	no	yes		26.5		3		yes	yes	yes	no	yes	no	no	yes	yes	yes	yes	yes	no	no
SMHL	23	secondary		2023-06-09	0	1	0	1		yes		urban	unmarried	500000		yes	NONE	yes	no	NA		CASSAVA	NONE	NONE		7 MINUTES	no	no		28.0		3		yes	yes	yes	yes	yes	no	yes	yes	yes	yes	no	yes	no	no
SMHL	23	primary		2023-06-17	2	3	0	1		no		urban	unmarried	250000		no	NONE	no	no	3 YEARS		CASSAVA	GRASSHOPPERS	NONE		20 MINS	no	yes		26.2		3		yes	yes	yes	yes	no	yes	yes	yes	yes	yes	no	yes	no	no
SMHL	22	secondary		2023-05-02	0	4	3	1		no		rural	unmarried	50000		yes	MEAT	yes	no	1 YEAR		BEANS, MILLET	NONE	NONE		2 HRS	yes	no		26.5		2		yes	yes	yes	yes	yes	yes	no	yes	yes	yes	no	yes	no	no
SMHL	24	secondary		2023-05-28	1	2	0	1		no		urban	unmarried	500000		yes	BEANS	yes	yes	2 YEARS		POSHO	NONE	RICE		30 MINS	no	no		24.2		3		yes	yes	yes	yes	yes	no	yes	yes	yes	yes	yes	yes	no	no
SMHL	24	secondary		2023-03-11	1	2	0	3		yes	2ND VISIT	urban	unmarried	300000		yes	CASSAVA	yes	yes	1 YEAR		POSHO	NONE	NONE		15 MINS	no	no		28.7		4		yes	yes	yes	yes	yes	no	yes	yes	yes	yes	yes	yes	no	no
SMHL	16	primary		2023-02-20	O	1	0		5	yes	2ND VISIT	rural	unmarried	50000		no	NONE	no	yes	NA		RICE	NONE	NONE		1 HOUR	no	no		25.8		2		yes	yes	yes	yes	yes	no	yes	yes	no	yes	no	yes	no	no
SMHL	23	secondary		2022-12-25	1	2		4		yes	2ND VISIT	urban	unmarried	250000		yes	OKRA	no	yes	2 YEARS		OKRA, POSHO	NONE	NONE		1 HOUR	no	yes		27.2		3		yes	yes	yes	yes	no	yes	yes	yes	no	yes	yes	yes	no	no
SMHL	23	secondary		2023-04-28	1	2	0	2		yes	1ST VISIT	urban	unmarried	250000		yes	VEGETABLES	no	yes	4 YEARS		MILLET	NONE	NONE		10 MINUTES	no	yes		25.4		3		yes	yes	yes	yes	no	no	yes	yes	yes	yes	yes	yes	no	no
SMHL	24	secondary		2023-01-31	0	1	0		5	yes	2ND VISIT	urban	unmarried	250000		yes	GREENVEGETABLES	no	yes	NA		MILLET	NONE	NONE		20 MINS	no	yes		27.4		3		yes	yes	yes	yes	yes	no	yes	yes	yes	yes	yes	yes	no	no
SMHL	24	secondary		2023-07-22	0	2	1	1		no		urban	unmarried	500000		yes	GREENS	no	no	3 YEARS		POTATOES	NONE	NONE		1 HOUR	no	no		27.0		3		yes	yes	yes	yes	no	yes	yes	yes	yes	yes	no	no	no	no
SMHL	24	primary		2023-07-01	3	4	0	1		no		urban	unmarried	100000		no	GREENS	yes	no	1 YEAR		POSHO	NONE	NONE		5 MINS	no	no		24.5		4		yes	yes	yes	yes	yes	no	yes	no	no	yes	yes	yes	no	no
SMHL	24	post-secondary		2022-12-03	0	1	0		9	yes	2ND VISIT	urban	unmarried	500000		yes	GREENS	no	yes	4 YEARS		POSHO	NONE	NONE		30 MINS	no	yes		32.4		3		yes	yes	yes	yes	yes	yes	yes	yes	yes	yes	yes	yes	no	no
SMHL	23	primary		2023-04-01	2	3	0	3		yes	2ND VISIT	urban	unmarried	200000		yes	VEGETABLES	yes	yes	2 YEARS		POTATOES	NONE	SIMSIM		10 MINUTES	no	yes		30.3		2		yes	yes	yes	yes	yes	no	yes	yes	no	yes	yes	yes	no	no
SMHL	24	post-secondary		2022-12-01	0	2	1		5	yes	2ND VISIT	urban	unmarried	400000		yes	GNUTS	no	yes	4 YEARS		CASSAVA	NONE	NONE		2 MINS	no	yes		26.0		4		yes	yes	yes	yes	yes	yes	yes	yes	yes	yes	yes	yes	no	no
SMHL	24	primary		2023-02-07	0	1	0		5	yes	2ND VISIT	rural	unmarried	50000		yes	NONE	yes	yes	NA		POSHO	NONE	NTULA		2 HOURS	no	yes		26.8		3		yes	yes	yes	yes	no	yes	yes	no	yes	yes	no	yes	no	no
SMHL	20	secondary		2023-03-02	0	1	0	3		no		urban	unmarried	200000		yes	GREENS	no	yes	NA		CASSAVA	CABBAGE	CABBAGE		I HOUR	no	yes		26.5		3		yes	yes	yes	yes	yes	no	yes	yes	yes	yes	yes	yes	no	no
SMHL	23	secondary		2023-02-13	1	2	0	3		yes	2ND VISIT	urban	unmarried	300000		yes	NONE	no	yes	2 YEARS		POSHO	NONE	NONE		10 MINS	no	yes		25.1		3		yes	yes	yes	yes	no	no	yes	yes	yes	yes	no	no	no	no
SMHL	20	primary		2022-12-20	0	1	0		6	yes	2ND VISIT	urban	unmarried	100000		yes	NONE	no	no	NA		MILLET	NONE	NONE		30MINS	yes	yes		25.4		4		yes	yes	yes	yes	yes	yes	yes	yes	yes	yes	yes	yes	no	no
SMHL	24	secondary		2023-05-05	2	3	0	1		no		urban	married	750000		yes	EGGS, YOGHURT	yes	no	2 YEARS		MATOOKE	NONE	NONE		30 MINS	no	no		30.8		4		yes	yes	yes	yes	yes	yes	yes	yes	yes	yes	yes	yes	no	yes
SMHL	21	secondary		2022-12-26	0	2	1		7	yes	3RD VISIT	urban	married	400000		yes	GREEN VEGETABLES	no	yes	3 YEARS		MILLET	NONE	NONE		25 MINS	no	yes		28.7		5		yes	yes	yes	yes	yes	no	yes	yes	yes	yes	yes	yes	no	yes
SMHL	22	primary		2023-07-18	0	1	0	1		no		urban	married	600000		yes	VEGETABLES	no	no	NA		POSHO	NONE	NONE		5 MINS	no	no		21.9		4		yes	yes	yes	no	yes	no	yes	no	yes	yes	yes	yes	no	no
SMHL	22	secondary		2023-06-07	1	2	0	1		no		rural	married	150000		yes	EGGS	no	no	1 YEAR		MILLET	NONE	NONE		15 MINS	no	no		26.5		3		yes	yes	yes	yes	yes	no	yes	yes	yes	yes	yes	no	no	no
GRRH	19	primary		2023-01-07	0	1	0	3		yes	In 2nd visit	rural	married	50000		yes	None	no	yes	NA		Millet posho	None	None		30min	yes	yes		26.0		2		yes	yes	yes	yes	no	no	yes	yes	yes	yes	yes	yes	yes	yes
Lacor hospital	22	secondary		2023-03-21	0	1	0	1		no		rural	unmarried	100000		yes	Greens	yes	no	3 years		Greens and cassava	None	None		1 hour	yes	yes		23		1		yes	yes	yes	no	no	yes	yes	yes	yes	yes	yes	yes	yes	yes
Lacor hospital	19	primary		2022-12-11	1	2	0	4		yes	Mabndazole	urban	married	100000		yes	Cassava flour	yes	yes	3 years		Matooke	None	None		30 minutes	yes	yes		26		3		yes	yes	yes	yes	yes	no	yes	yes	yes	yes	yes	yes	yes	yes
Lacor hospital	22	secondary		2022-10-22	0	1	0		5	yes	Mabenzalo	urban	married	100000		no	None	yes	yes	3 years		Greens and posho	None	None		10 minutes	yes	yes		28.5		3		yes	yes	yes	yes	yes	no	yes	yes	yes	yes	yes	yes	yes	yes
SMHL	20	secondary		2022-10-11	0	1	0	2		yes		rural	married	150000		yes	Green vegetables	yes	yes	7 years		Cabbages and eggs	None	None		3 hours	yes	yes		23.5		3		yes	yes	yes	yes	yes	no	yes	yes	yes	yes	yes	yes	yes	yes
GRRH	25	secondary		2023-01-06	1	2	0	3		yes	2nd visit	urban	married	200000		yes	Avocado,greens	no	yes	7 years		Irish	None	None		20 mins	yes	no		25.5		3		yes	yes	yes	no	yes	no	yes	no	no	yes	yes	no	yes	yes
SMLH	19	primary		2023-06-09	1	2	0	2		yes		urban	married	100000		yes	Greens	yes	yes	6 years		Greens	Bitter greens	Butter greens		3 hours	yes	yes		24.5		3		yes	yes	yes	yes	yes	no	yes	yes	yes	yes	yes	yes	yes	yes
GRRH	25	primary		2023-03-03	1	2	0	3		yes	2nd visit	urban	married	350000		yes	None	no	yes	9 months		Posho	None	None		10 mins	yes	yes		24.0		2		yes	yes	yes	yes	no	yes	yes	yes	yes	yes	no	yes	yes	yes
SMLH	19	primary		2023-06-09	1	2	0	3		yes		urban	married	100000		yes	Greens	yes	yes	6 years		Greens	Bitter greens	Bitter greens		3 hours	yes	yes		24.5		2		yes	yes	yes	yes	yes	yes	yes	yes	yes	yes	yes	yes	yes	yes
GRRH	21	primary		2023-02-06	1	3	1	3		yes	Albendazole	urban	married	250000		yes	None	no	yes	2 years		Posho	None	None		7 mins	yes	yes		24.6		4		yes	yes	yes	yes	yes	yes	yes	yes	no	yes	yes	yes	yes	yes
SMLH	23	primary		2022-12-25	1	2	0	3		yes		rural	married	100000		yes	Greens	yes	yes			Beans, posho, cassava	None	None		1 hour	yes	yes		21.5 cm		2		yes	yes	yes	yes	no	yes	yes	yes	yes	yes	yes	yes	yes	yes
SMHL	20	primary		2022-11-19	0	1	0	4		yes	Albendazole	rural	married	100000		no	None	yes	yes	Not sure		Greens and posho	None	None		30 minutes	yes	yes		26 cm		3		yes	yes	yes	yes	no	yes	yes	yes	yes	yes	yes	yes	yes	yes
SMHL	20	secondary		2023-08-17	0	1	0	3		yes	Albendazole	rural	married	300000		yes	Silver fish	yes	yes	6 years		Eggs and beans	None	None		40 mi8	yes	yes		31		4		yes	yes	yes	yes	yes	yes	yes	yes	yes	yes	no	yes	yes	yes
SMHL	23	post-secondary		2023-01-21	0	1	0	2		no		urban	married	250000		yes	Greens	yes	yes	Not sure		Egg plants and beans	None	Nine		5 min	yes	yes		26		3		yes	yes	yes	yes	yes	no	yes	yes	yes	yes	yes	yes	yes	yes
SMLH	20	primary		2022-12-06	0	1	0	3		yes	Mabendozole	rural	married	400000		no	None	no	yes			Greens and beans	None	None		50 min	yes	yes		27.5 cm		3		yes	yes	yes	yes	yes	yes	yes	yes	yes	yes	yes	no	yes	yes
SMLH	20	secondary		2023-06-19	0	1	0		5	no		urban	married	200000		yes	Dodo, meat	no	yes	5 years		None	None	None		30 minutes	no	yes		25 cm		4		yes	yes	yes	yes	yes	yes	yes	yes	yes	yes	yes	yes	yes	yes
SMLH	24	primary		2023-11-14	1	2	0	1		yes		rural	married	150000		yes	Greens	yes	no	4 years		Posho	None	None		30 minutes	yes	no		28		3		yes	yes	yes	yes	no	no	no	yes	yes	yes	yes	yes	yes	yes
SMHL	21	primary		2022-09-30	0	1	0		5	yes		urban	unmarried	100000		yes	Beans	yes	yes	3 years		Vegetables, beans	None	None		1 hour	yes	no		23 cm		4		yes	yes	yes	yes	yes	yes	yes	yes	yes	yes	yes	yes	yes	yes
SMHL	23	secondary		2022-09-04	0	1	0		5	yes	Albendazole	urban	unmarried	120000		yes	Pork, fish	yes	yes	Not sure		Beans, rice	Small egg plant	Small egg plant		1 hour	yes	no		27		3		yes	yes	yes	yes	no	yes	yes	yes	no	yes	yes	yes	yes	yes
SMLH	22	secondary		2022-11-11	0	1	0	4		yes		urban	married	100000		no	None	no	yes			Greens	None	None		15 minutes	yes	yes		27		2		yes	yes	yes	yes	no	no	no	no	yes	yes	yes	yes	yes	yes
SMHL	23	secondary		2022-12-25	0	1			6	yes		urban	married	200000		no		no	yes			Greens, matooke	None	None		30 minutes	yes	no		28.5		4		yes	yes	yes	yes	yes	yes	yes	yes	yes	yes	yes	yes	yes	yes
SMHL	24	secondary		2023-03-17	0	1	0	4		yes		urban	married	300000		yes	Beans, meat	no	yes			Silver fish, vegetable	None	None		30 minutes	yes	yes		31.5		3		yes	yes	yes	yes	yes	yes	yes	yes	yes	yes	yes	yes	yes	yes
SMLH	24	secondary		2023-01-18	1	2	0	4		yes		urban	married	300000		yes	More fruits	yes	yes	3		Greens, beans	Yes	Certain greens		30 minutes	yes	yes		28.5		3		yes	yes	yes	yes	yes	yes	yes	yes	yes	yes	yes	yes	yes	yes
SMHL		secondary		2023-01-01	0	1	0	4		yes	Albendazole	urban	married	400000		no	None	no	yes			Eggplants, cassava	None	None		30 minutes	yes	no		26.0		4		yes	yes	yes	yes	yes	yes	yes	yes	yes	yes	yes	yes	yes	yes
SMHL	21	secondary		2022-12-23	0	1	0	2		yes		urban	married	200000		yes	Beans, fish, greens	no	yes			Greens, Posho	None	none		30 min	yes	yes		27.0		3		yes	yes	yes	yes	yes	no	yes	yes	yes	yes	yes	yes	yes	yes
SMHL	22	primary		2023-04-04	2	3	0	4		yes		urban	unmarried	30000		no		yes	yes	2 years		Pasted greens, millet posho	None	None		20 min	yes	yes		27		3		yes	yes	yes	yes	yes	yes	yes	yes	yes	yes	yes	yes	yes	yes
SMHL	24	primary		2023-04-25	3	4	0	1		yes		urban	married	100000		no	None	yes	yes	3 years		Okla, sweet potato	None	None		20	yes	yes		24.0		2		yes	yes	yes	yes	yes	yes	yes	yes	yes	yes	yes	yes	yes	yes
SMHL	24	secondary		2022-12-12	0	1	0	1		no		urban	married	100000		no	None	no	yes	4 years		Greens, posho	None	None		1 hour	yes	yes		26.5		4		yes	yes	yes	yes	yes	yes	yes	yes	yes	yes	yes	yes	yes	yes
SMHL	20	primary		2022-09-29	0	1	0	4		yes		urban	married	200000		no	None	no	yes			G. Nuts	None	None		1 hour	yes	yes		26		3		yes	yes	yes	yes	yes	yes	yes	yes	yes	yes	yes	yes	yes	yes
SMHL	18	primary		2022-11-15	0	1	0	4		yes		urban	married	100000		no	None	yes	yes			Greens	None	None		30 minutes	yes	yes		31		3		yes	yes	yes	yes	yes	yes	yes	yes	yes	yes	yes	yes	yes	yes
SMHL	15	primary		2022-08-08	0	1	0	3		yes		rural	unmarried	100000		yes	Greens	yes	yes			Posho, beans	None	None		30 minutes	yes	yes		23.5		3		yes	yes	yes	yes	yes	no	yes	yes	yes	yes	yes	yes	yes	yes
GRRH	23	post-secondary		2022-12-22	1	2	0		6	yes	2nd ANC visit	rural	married	100000		no	None	yes	yes	2years		Posho	None	None		10mins	yes	yes		25.5cm		4		yes	yes	yes	yes	yes	no	yes	yes	yes	yes	yes	yes	no	yes
SMHL	22	primary		2022-11-21	1	2	0	3		yes	Albendazole	urban	unmarried	100000		yes	Greens, vegetables	yes	yes			Beans and rice	None	None		1 hour	yes	no		21.5 cm		3		yes	yes	yes	yes	yes	yes	yes	yes	no	yes	yes	no	yes	yes
SMHL	23	secondary		2022-12-03	0	1	0	2		yes		urban	married	120000		yes	Gree5	no	yes			Greens, silver fish	None	None		3 min	yes	no		27		3		yes	yes	yes	yes	yes	yes	yes	yes	yes	yes	yes	yes	yes	yes
SMLH	20	secondary		2022-11-06	0	1	0	3		yes		urban	married	350000		yes	Greens	yes	yes			Greens, beans	None	None		1 hour	yes	yes		30		3		yes	yes	yes	yes	yes	yes	yes	yes	yes	yes	yes	yes	yes	yes
SMHL	17	primary		2022-07-10	1	2	0		7	yes		urban	married	200000		no		yes	yes	1.5 years		Beans, posho	None	None		1 hour	yes	yes		23		3		yes	yes	yes	no	yes	yes	yes	yes	yes	yes	yes	yes	yes	yes
SMHL	24	primary		2022-09-06	1	2	0		6	yes		urban	married	400000		no		yes	yes	3 years		Beans, posho	None	None		20 minutes	yes	yes		21.4 cm		2		yes	yes	yes	yes	yes	no	yes	yes	no	yes	yes	yes	yes	yes
SMHL	19	primary		2023-01-16	0	3	2	2		yes		rural	married	200000		no		no	yes			Beans, posho	None	None		1 hour	yes	yes		24.5		2		yes	yes	yes	yes	yes	yes	yes	yes	yes	yes	yes	yes	yes	yes
SMHL	19	primary		2022-08-29	0	1	0		6	yes		rural	married	150000		no		no	yes			Dodo	None	None		1 hour	yes	yes		25		4		yes	yes	yes	yes	no	no	no	yes	no	yes	no	yes	yes	yes
SMHL	24	primary		2023-02-20	0	1	0	1		yes		urban	married	120000		yes	Greens	no	yes			Rice	None	None		1 hour	yes	yes		25		2		yes	yes	yes	yes	yes	yes	yes	yes	yes	yes	yes	yes	yes	yes
SMHL	22	primary		2022-09-01	1	2	0		6	yes		urban	married	400000		no		yes	yes	4 years		Greens, millet	None	None		30 min	yes	yes		26		3		yes	yes	yes	yes	yes	yes	yes	yes	yes	yes	yes	yes	yes	yes
SMHL	20	secondary		2023-02-07	0	1	0	2		yes		urban	unmarried	0		no		no	yes			Greens, eggplant	None	None		1 hour	yes	yes		25		4		yes	yes	yes	yes	no	yes	yes	yes	no	yes	yes	yes	yes	yes
SMHL	20	secondary		2023-01-01	0	2	1	1		no		rural	unmarried	120000		no		no	yes			Greens, fruits	None	None		30 minutes	yes	no		23.5		3		yes	yes	yes	yes	yes	no	no	yes	no	yes	yes	yes	yes	yes
GRRH	22	primary		2023-02-13	1	2	0	3		yes	Albendazole	rural	married	100000		no	None	yes	yes	5 years		Greens, millet posho	None	None		50 minutes	yes	yes		29.5		3		yes	yes	yes	yes	no	yes	yes	yes	yes	yes	yes	yes	yes	yes
GRRH	24	primary		2023-02-22	0	1	0	1		no		urban	married	400000		no		no	no			Beans, posho	None	None		10 min	yes	yes		25.5		2		yes	yes	yes	yes	yes	yes	yes	yes	yes	yes	yes	yes	yes	yes
GRRH	18	primary		2023-02-25	1	2	0	4		yes		urban	married	200000		yes	Beans	yes	yes	2 years		Beans, greens	None	None		30 minutes	yes	yes		25.5		3		yes	yes	yes	yes	yes	yes	yes	yes	yes	yes	yes	yes	yes	yes
GRRH	20	primary		2023-01-17	1	2	0		6	no		urban	married	500000		yes	Silver fish	yes	yes	4 years		Irish pototo	Ducks source	Ducks source		15 minutes	yes	yes		29.5		4		yes	yes	yes	yes	yes	yes	yes	yes	no	yes	yes	yes	yes	yes
GRRH	23	secondary		2022-09-21	0	1	0		7	yes		urban	married	200000		yes	Greens	no	yes				Greens	None		15 min	yes	yes		21.6		3		yes	yes	yes	yes	yes	yes	yes	yes	yes	yes	yes	yes	yes	yes
GRRH	21	primary		2023-03-13	1	2	0	4		yes	2nd visit	urban	married	500000		yes	Roselle soup	yes	yes	4years		Sweet potatoes	None	None		20mins	yes	yes		30.0		3		yes	yes	yes	yes	yes	yes	yes	no	yes	yes	yes	no	yes	yes
GRRH	18	primary		2023-06-11	0	1	0	1		no		rural	unmarried	0		no		no	no			Greens	None	None		30 minutes	yes	no		24.5		4		yes	yes	no	yes	yes	no	no	yes	yes	yes	yes	yes	yes	yes
GRRH	18	secondary		2023-01-23	0	1	0	3		yes		rural	unmarried	200000		yes	Beans, Peas	yes	yes	9 months		Greens, posho	None	None		1 hour	no	no		24		3		yes	yes	yes	yes	yes	yes	yes	yes	yes	yes	yes	yes	yes	yes
GRRH	21	secondary		2023-01-20	0+4	5	4		7	yes	2nd visit	urban	married	200000		yes	None	no	yes	NA		Posho	None	None		1hour	yes	yes		30.9		4		yes	yes	yes	yes	yes	yes	yes	yes	yes	yes	yes	yes	yes	yes
GRRH	21	primary		2023-06-06	0	1	0	1		no		rural	married	200000		yes	Irish, ovacado	no	yes	9 months		Greens, rice, potatoes	None	None		30 min	no	no		24.5		3		yes	yes	no	yes	yes	yes	yes	yes	yes	yes	yes	yes	yes	yes
GRRH	19	primary		2023-01-19	1	2	0		5	yes	2nd ANC visit	rural	married	300000		no	None	yes	yes	2years		Posh	None	None		35minutes	yes	yes		24.5cm		3		yes	yes	yes	yes	no	yes	yes	yes	yes	yes	yes	yes	yes	yes
GRRH	23	secondary		2023-11-16	0	1	0	3		no		urban	married	300000		no	None	no	no			Gnutella, Kalo	None	None		10 min	yes	yes		26.5		3		no	no	yes	no	no	yes	yes	no	no	yes	no	yes	yes	yes
GRRH	17	primary		2022-12-05	0	1	0	4		yes	2nd visit	urban	married	120000		yes	None	no	yes	NA		Posho	None	None		1hour	yes	yes		25.5		3		yes	yes	yes	yes	yes	yes	yes	yes	yes	yes	yes	yes	yes	yes
GRRH	17	primary		2023-02-09	0	1	0	4		yes	2nd visit	urban	married	200000		no	Beef	no	yes	NA		Posho	Alayo	Alayo		15mins	yes	yes		21.5cm		4		yes	yes	yes	yes	yes	yes	yes	yes	yes	yes	yes	yes	yes	yes
GRRH	16	primary		2023-04-16	0	1	0	3		yes	2nd visit	urban	unmarried	50000		no	None	no	yes	NA		Posho	None	None		1hr	yes	yes		21.8cm		2		yes	yes	yes	yes	no	yes	yes	no	yes	yes	yes	no	yes	yes
GRRH	18	primary		2023-01-05	0	1	0		5	no		rural	unmarried	100000		no		yes	no	2 years		Greens, posho				20 minutes	no	no		23.5		3		yes	yes	yes	yes	yes	yes	yes	yes	yes	yes	yes	yes	yes	yes
GRRH	23	primary		2023-01-17	1	2	0	3		yes		urban	married	300000		no	None	no	no			Beans, posho , rice	None	None		1.5 hours	yes	yes		23		3		yes	yes	yes	yes	yes	yes	yes	yes	yes	yes	yes	yes	yes	yes
GRRH	24	secondary		2022-12-16	1	2	0		5	yes		rural	married	100000		no	None	yes	yes			Vegetables m potatoes	None	None		15 minutes	yes	yes		21.0		4		yes	yes	yes	yes	yes	yes	yes	yes	yes	yes	yes	yes	yes	yes
24		primary		2023-11-16	1	2	0	3		yes		urban	unmarried	500000		yes	Fish	yes	yes	6 years		Greens, posho	None	None		40 minutes	yes	yes		27		4		yes	yes	yes	yes	yes	yes	yes	yes	yes	yes	yes	yes	yes	yes
GRRH	19	primary		2023-01-25	0	2	1	3		yes		rural	married	200000		no		no	yes			Dodo	None	None		30 minutes	yes	yes		21.5		3		yes	yes	yes	yes	no	no	no	yes	no	yes	yes	yes	yes	yes
GRRH	22	post-secondary		2023-04-29	0	2	1	1		no		urban	unmarried	200000		yes	Pork	no	no	NA		Posh	None	None		30mins	yes	yes		25.8cm		4		yes	yes	yes	yes	no	no	yes	yes	yes	yes	yes	yes	yes	yes
Gulu regional referral hospital	20	primary		2023-11-22	0	2	1	3		no		urban	married	100000		no	None	yes	no	2 years		Maize posho	None	None		30 minutes	yes	yes		29		3		yes	yes	yes	yes	yes	yes	yes	yes	yes	yes	yes	yes	yes	yes
Gulu regional referral hospital	19	secondary		2022-12-06	0	1	0		6	yes	Mebendazole	urban	married	200000		no	None	no	yes	2 years		Maize posho	None	None		30 minutes	yes	yes		23.3		3		yes	yes	yes	yes	yes	yes	yes	yes	yes	yes	yes	yes	yes	yes
Gulu regional referral hospital	24	secondary		2022-12-15	1	2	0	4		yes	Mebendazole	urban	married	500000		no	None	yes	yes	2 years		Maize posho	None	None		1 hour	yes	yes		21.5		3		yes	yes	yes	yes	yes	yes	yes	yes	yes	yes	yes	yes	yes	yes
Gulu regional referral hospital	18	primary		2023-04-25	1	2	0	1		no		urban	unmarried	250000		no	None	no	no	4 years		Maize posho	None	None		30 minutes	yes	yes		26		4		yes	yes	yes	yes	yes	yes	yes	yes	yes	yes	yes	yes	yes	yes
GRRH	23	primary		2023-02-25	1	4	2	4		yes		urban	married	200000		no	None	no	yes	2 years		Silver fish, beans, posho	None	None		30 minutes	yes	yes		23.5		3		yes	yes	yes	yes	yes	yes	yes	yes	yes	yes	yes	yes	yes	yes
GRRH	24	secondary		2023-03-11	0	1	0	3		no		rural	married	200000		no		no	yes			Greens, posho, potatoes	Bitter beries	Bitter beries		15 minutes	yes	yes		28.0		4		yes	yes	yes	yes	yes	yes	yes	yes	yes	yes	yes	yes	yes	yes
GRRH	20	primary		2023-02-21	1	2	0		6	yes		rural	married	0		yes	Meat	no	yes	4 years		Greens, posho	None	None		30 minutes	yes	yes		25cm		4		yes	yes	yes	yes	yes	yes	yes	yes	yes	yes	yes	yes	yes	yes
GRRH	20	primary		2022-12-29	0	1	0	1		yes		urban	unmarried	300000		yes	Meat	no	yes			Greens, beans, posho	None	None		15 minutes	yes	yes		23.5		3		yes	yes	yes	yes	yes	yes	yes	yes	yes	yes	yes	yes	yes	yes
GRRH	22	secondary		2023-03-05	1	2	0	1		no		urban	unmarried	200000		no		yes	no	5 years		Greens	None	None		20 minutes	yes	yes		21.9		3		yes	yes	yes	yes	no	yes	yes	yes	no	yes	yes	yes	yes	yes
GRRH	22	primary		2023-09-23	2	3	0	3		yes		rural	married	200000		no		yes	yes	3 years		Posho	None	None		1 hour	no	yes		1 hour		3		yes	yes	yes	yes	no	yes	yes	yes	yes	yes	yes	yes	yes	yes
GRRH	20	primary		2022-11-05	2	4	1	3		yes		urban	married	200000		no		yes	yes	1 year		Posho, cassava				10 minutes	yes	yes		25.8		2		yes	yes	yes	yes	yes	yes	yes	yes	yes	yes	yes	yes	yes	yes
GRRH	23	primary		2023-02-01	2	3	0	2		yes		rural	married	200000		yes	Vegetables, green, meat	yes	no	4 years		Posho, greens	Yes	Fish, black tea		2 hours	no	no		21.0		2		yes	yes	yes	yes	no	no	no	no	no	yes	yes	yes	yes	yes
GRRH	23	primary		2022-11-04	2	3	0		5	yes		urban	married			yes	Greens	yes	yes	3 years		Beans, posho	None	None		10 minutes	yes	yes		31.5		3		yes	yes	yes	yes	yes	yes	yes	yes	yes	yes	yes	yes	yes	yes
GRRH	24	primary		2023-01-08	4	5	0	3		yes		urban	married	400000		no		yes		2 years		Greens, posho	None	None		10 minutes	yes	no		29		3		yes	yes	yes	yes	yes	yes	yes	yes	yes	yes	yes	yes	yes	yes
GRRH	23	primary		2023-05-24	1	3	1	1		no		urban	married	200000		yes	Greens, meat	yes	yes	5 year		Greens posho				30 minutes	yes	no		33		2		yes	yes	yes	yes	yes	no	no	yes	no	yes	no	no	yes	yes
GRRH	24	secondary		2023-06-04	0	1	0	1		no		urban	married	100000		yes	Banana	no	no			Beans, posho	None	None		20 minutes	yes	yes		26		4		yes	yes	yes	yes	no	no	yes	yes	no	yes	yes	yes	yes	yes
GRRH	18	primary		2022-12-21	0	1	0	4		yes		rural	unmarried	100000		no	None	no	yes			Beans, rice				2o minutes	yes	no		25		3		yes	yes	yes	yes	yes	yes	yes	yes	yes	yes	yes	yes	yes	yes
GRRH	20	primary		2023-02-05	0	1	0	4		yes		rural	married	0		no		no	yes			Greens, rice	Eggs	Eggs		5 minutes	yes	yes		21.5		3		yes	yes	yes	yes	yes	no	yes	yes	yes	yes	yes	yes	yes	yes
GRRH	24	post-secondary		2022-12-01	0	1	0		6	yes		urban	married	500000		no		yes	yes			Vegetables				30 minutes	yes	yes		26.5		3		yes	yes	yes	yes	yes	no	yes	yes	yes	yes	yes	yes	yes	yes
GRRH	23	primary		2023-01-01	2	4	1		5	no		rural	married	200000		no		yes	yes	3 years		Beans, posho				10 minutes	yes	yes		21		3		yes	yes	yes	yes	yes	yes	yes	no	no	yes	yes	yes	yes	yes
Gulu regional referral hospital	24	post-secondary		2023-02-21	0	2	1		6	yes	Mebendazole	urban	unmarried	250000		no	None	yes	yes	8 years		Millet bread	None	None		30 minutes	yes	yes		24.3		3		yes	yes	yes	yes	yes	yes	yes	yes	yes	yes	yes	yes	yes	yes
Gulu regional referral hospital	18	primary		2022-12-26	0	1	0	4		yes	Mebendazole	urban	unmarried	400000		no	None	no	no	4 years		matooke	None	None		15 minutes	yes	yes		25.3		4		yes	yes	yes	yes	yes	yes	yes	yes	yes	yes	yes	yes	yes	yes
Gulu regional referral hospital	17	secondary		2023-01-03	0	1	0		5	yes	Mebendazole	urban	unmarried	200000		no	None	no	yes	2 years		Maize posho	None	None		30 minutes	yes	yes		24.0		3		yes	yes	yes	yes	yes	yes	yes	yes	yes	yes	yes	yes	yes	yes
Gulu regional referral hospital	20	no formal education		2023-03-10	1	2	0	1		no		rural	unmarried	180000		no	None	no	no	2 years		Maize posho	None	None		30 minutes	yes	yes		21.3		2		yes	yes	yes	yes	no	yes	yes	yes	yes	yes	yes	yes	yes	yes
Gulu regional referral hospital	20	primary		2023-02-28	1	2	0		5	yes	Mebendazole	urban	married	600000		no	None	yes	yes	3 Years		Maize posho	None	None		20 minutes	yes	yes		26.2		4		yes	yes	yes	yes	yes	yes	yes	yes	yes	yes	yes	yes	yes	yes
Gulu regional referral hospital	20	secondary		2022-11-20	0	1	0	4		yes	Mebendazole	urban	married	400000		no	None	no	yes	2 years		Maize posho	None	None		30 minutes	yes	yes		21.8		3		yes	yes	yes	yes	yes	yes	yes	yes	yes	yes	yes	yes	yes	yes
Gulu regional referral hospital	20	primary		2023-06-22	0	2	1	3		no		urban	married	100000		no	None	yes	no	2 years		Posho	None	None		30 minutes	yes	yes		28.5		3		yes	yes	yes	yes	yes	yes	yes	yes	yes	yes	yes	yes	yes	yes
gulu regional referral hospital	19	secondary		2023-02-26	0	1	0	1		no		urban	unmarried	400000		no	none	no	yes	3 years		rice	none	none		10 minutes	yes	yes		25.5		4		yes	yes	yes	yes	yes	yes	yes	yes	yes	yes	yes	yes	yes	yes
gulu regional referal hospital	21	post-secondary		2023-04-03	0	1	0	2		no		urban	married	400000		no	none	yes	yes	2 years		posho	none	none		10 minutes	yes	yes		28.0		5		yes	yes	yes	yes	yes	yes	yes	yes	yes	yes	yes	yes	yes	yes
gulu regional refferal hospital	23	secondary		2023-02-04	1	2	0	3		yes	mebendazole	rural	married	250000		no	none	yes	yes	2 years		maize posho	none	none		30 minutes	yes	yes		26.5		4		yes	yes	yes	yes	yes	yes	yes	yes	yes	yes	yes	yes	yes	yes
gulu regional refferal hospital	20	primary		2023-04-19	0	1	0	1		no		rural	married	350000		no	none	yes	no	5 years		maize posho	none	none		10 minutes	yes	yes		24.5		4		yes	yes	yes	yes	yes	yes	yes	yes	yes	yes	yes	yes	yes	yes
gulu regional refferal hospital	23	primary		2023-04-08	1	2	0	3		yes	mebendazole	urban	married	200000		no	none	no	no	4 years		millet bread	none	none		30 minutes	yes	yes		27.2		3		yes	yes	yes	yes	yes	yes	yes	yes	yes	yes	yes	yes	yes	yes
gulu regional referral hospital	22	secondary		2023-03-02	1	2	0	3		yes	mebendazole	urban	married	500000		yes	meat every weak	yes	yes	3 years		maize posho	none	none		30 minutes	yes	yes		27.5		3		yes	yes	yes	yes	yes	yes	yes	yes	yes	yes	yes	yes	yes	yes
gulu regional referral hospital	21	secondary		2023-03-06	0	1	0	3		no		rural	married	200000		no	none	no	no	3 years		maize posho	none	none		0 minutes	yes	yes		21		3		yes	yes	yes	yes	yes	yes	yes	yes	yes	yes	yes	yes	yes	yes
gulu regional referral hospital	20	primary		2022-12-09	0	1	0		7	yes	mebendazole	rural	married	200000		no	none	no	no	3 years		posho	none	none		1 hour	yes	yes		24		3		yes	yes	yes	yes	yes	yes	yes	yes	yes	yes	yes	yes	yes	yes
gulu regional referral hospital	21	secondary		2023-02-15	0	1	0	4		yes	mebendazole	urban	married	570000		no	none	no	no	2 years		maize posho	none	none		30 minutes	no	no		20.5		3		yes	yes	yes	yes	yes	yes	yes	yes	yes	yes	yes	yes	yes	yes
GRRH	23	secondary		2023-02-05	2	3	0	4		yes	2nd ANC	urban	married	100000		yes	None	yes	yes	1 year		Posho	None	None		16min	yes	yes		23.5		2		yes	yes	yes	yes	no	no	no	yes	no	yes	yes	yes	yes	yes
GRRH	20	primary		2023-01-22	0	1	0		8	yes	2nd ANC visit	rural	married	150000		yes	None	no	yes	NA		Cassava	None	None		1 hour	yes	yes		21.5cm		3		yes	yes	yes	yes	no	yes	no	no	yes	yes	yes	yes	yes	yes
GRRH	18	secondary		2023-03-20	0	1	0	3		yes	2nd ANC visit	urban	married	200000		yes	None	no	yes	NA		Irish potatoes	None	None		10min	yes	yes		23.5cm		4		yes	yes	yes	yes	yes	yes	yes	yes	yes	yes	yes	yes	yes	yes
GRRH	17	primary		2023-04-01	0	1	0	2		no		urban	unmarried	50000		yes	None	no	yes	NA		Posho	None	None		18mins	yes	yes		23cm		2		yes	yes	yes	yes	no	no	no	yes	no	yes	yes	yes	yes	yes
GRRH	22	primary		2022-12-15	0	1	0	3		yes	2nd	rural	married	50000		yes	None	no	yes	NA		Posho	None	None		30minutes	yes	yes		21.5cm		1		yes	yes	yes	yes	no	no	no	yes	yes	yes	yes	yes	yes	yes
GRRH	24	post-secondary		2023-01-07	0	1	0	4		yes	2nd	urban	married	300000		yes	None	no	yes	NA		Millet posho	None	None		10mins	yes	yes		24cm		3		yes	yes	yes	yes	yes	yes	yes	yes	yes	yes	yes	yes	yes	yes
GRRH	20	secondary		2023-02-17	0	1	0	3		yes	2nd	urban	married	150000		yes	None	no	yes	NA		Posho	None	None		25mins	yes	yes		25cm		4		yes	yes	yes	yes	yes	no	yes	yes	yes	yes	yes	yes	yes	yes
GRRH	23	secondary		2022-11-29	0	1	0		5	yes	2nd ANC visit	urban	married	50000		yes	None	no	yes	NA		Sweet potatoes	None	None		20mins	yes	yes		24.4cm		3		yes	yes	yes	yes	no	yes	yes	yes	no	yes	yes	yes	yes	yes
SMHL	19	primary		2022-11-04	1	2	0	2		yes		rural	unmarried	100000		no		yes	yes	4 years		Beans, posho	None	None		2 house	yes	no		24		1		yes	yes	yes	yes	yes	yes	yes	yes	yes	yes	yes	yes	yes	yes
SMHL	20	secondary		2022-11-21	0	1	0	4		yes		urban	married			no		no	yes			Greebs, cabbage	None	None		10 minutes	yes	no		25		3		yes	yes	yes	yes	yes	no	yes	yes	yes	yes	yes	yes	yes	yes
SMHL	24	primary		2022-09-28	1	2	0	4	5	yes		rural	unmarried	200000		no		no	yes			Posho greens, beans				1 hour	yes	yes		26 cm		3		yes	yes	yes	yes	yes	no	yes	yes	yes	yes	yes	yes	yes	yes
SMHL	19	primary		2022-09-19	1	0	1		8	yes		rural	unmarried	200000		no		no	yes			Greens, posho				1.5 hours	yes	yes		27 cm		3		yes	yes	yes	yes	yes	yes	yes	yes	yes	yes	yes	yes	yes	yes
GRRH	19	primary		2022-12-26	0	1	0	4		yes	2nd visit	urban	married	100000		yes	None	no	yes	NA		Posho	None	None		25mins	yes	yes		23.2cm		2		yes	yes	yes	yes	yes	yes	yes	no	yes	yes	yes	yes	yes	yes
SMHL	19	secondary		2022-11-17	0	1	0	2		no		urban	unmarried	100000		yes	Ovacado	no	no			Beans, rice				5 minutes	yes	no		24 cm		3		yes	yes	yes	yes	yes	no	yes	yes	yes	yes	yes	yes	yes	yes
SMHL	19	primary		2022-11-26	0	1	0	4		yes		rural	married	200000		no		no	yes			Peas, cassava				30 minutes	yes	no		24		3		yes	yes	yes	yes	no	no	yes	yes	yes	yes	yes	yes	yes	yes
GRRH	24	secondary		2023-02-24	1	2	0	4		yes	2nd visit	rural	married	100000		yes	None	yes	yes	1year		Posho	None	None		35mins	yes	yes		24.6cm		3		yes	yes	yes	yes	no	yes	yes	yes	yes	yes	yes	yes	yes	yes
SMHL	22	secondary		2022-11-08	1	2	0	3		yes		rural	married	100000		no		yes	yes	1.5 hours		Beans, posho				1 hour		yes		28		3		yes	yes	yes	yes	no	no	yes	yes	yes	yes	yes	yes	yes	yes
SMHL	20	primary		2023-01-16	0	1	0	1		no		rural	unmarried	100000		no		no	no			Beans, greens, posho				1 hours	no	no		20		3		yes	yes	yes	yes	no	no	no	yes	yes	yes	yes	yes	yes	yes
SMHL	22	primary		2022-11-12	1	2	0	3		yes		rural	married	200000		no		yes	yes	2 years		Meat, greens				20 minutes	yes	yes		27		3		yes	yes	yes	no	yes	yes	yes	yes	yes	yes	yes	yes	yes	yes
SMHL	18	primary		2023-02-16	0	1	0	1		no		urban	unmarried	200000		no		no	yes			Greens, posho				30 minutes	yes	no		27		3		yes	yes	yes	yes	yes	no	yes	yes	yes	yes	yes	yes	yes	yes
SMHL	24	secondary		2023-01-23	1	2	0	2		no		urban	married	200000				yes	yes	4 years		Greens, posho				30 minutes	yes	no		28		1		yes	yes	yes	yes	yes	no	no	no	no	yes	yes	yes	yes	yes
SMHL	22	post-secondary		2022-09-24	0	2	1	4		yes		urban	unmarried	400000		no		no	yes			Greens, posho				1 hour	yes	yes		31		3		yes	yes	yes	yes	yes	yes	yes	yes	yes	yes	yes	yes	yes	yes
Gulu regional referral hospital	20	secondary		2023-01-15	0	1	0	3		yes	Mebendazole	rural	unmarried	400000		no	None	no	yes	2 years		Matooke	None	None		15 minutes	yes	yes		21.8		2		yes	yes	yes	yes	yes	yes	yes	yes	yes	yes	yes	yes	yes	yes
Gulu regional referral hospital	19	primary		2023-03-24	0	1	0	3		yes	Mebendazole	urban	married	100000		no	None	no	no	2 years		Potatoes	None	None		15 minutes	yes	yes		23.5		3		yes	yes	yes	yes	yes	yes	yes	yes	yes	yes	yes	yes	yes	yes
Gulu regional referral hospital	23	secondary		2023-04-05	3	4	0	3		yes	Mebendazole	urban	married	250000		no	None	yes	yes	3 years		Posho	None	None		30 minutes	yes	yes		27		4		yes	yes	yes	yes	yes	yes	yes	yes	yes	yes	yes	yes	yes	yes
Gulu regional referral hospital	18	primary		2023-04-04	0	1	0	2		no		urban	unmarried	200000		no	None	yes	no	2 years		Posho	None	None		10 minutes	yes	yes		26		3		yes	yes	yes	yes	yes	yes	yes	yes	yes	yes	yes	yes	yes	yes
Gulu regional referral hospital	23	secondary		2023-05-02	0	1	0	2		no		urban	unmarried	200000		no	None	no	yes	3 years		Posho	None	None		30 minutes	yes	yes		24.5		4		yes	yes	yes	yes	yes	yes	yes	no	yes	yes	yes	yes	yes	yes
Gulu regional referral hospital	21	secondary		2023-01-12	0	1	0	2		no		urban	unmarried	400000		no	None	no	no	2 years		Millet bread	None	None		30 minutes	yes	yes		23.5		3		yes	yes	yes	yes	yes	yes	yes	yes	yes	yes	yes	yes	yes	yes
Gulu regional referral hospital	21	primary		2023-02-12	0	1	0	3		yes	mebendazole	rural	unmarried	250000		no	None	no	yes	2 years		Posho	None	None		2 years	yes	yes		21		3		yes	yes	yes	yes	yes	yes	yes	yes	yes	yes	yes	yes	yes	yes
Gulu regional referral hospital	19	secondary		2022-10-30	0	1	0	3		yes	Mebendazole	rural	unmarried	150000		no	None	no	yes	1 Year		Posho	None	None		1 hour	no	no		20.5		2		yes	yes	yes	yes	yes	yes	yes	yes	yes	yes	yes	yes	yes	yes
Gulu regional referral hospital	22	primary		2023-01-11	2	3	0	3		yes	Mebendazole	rural	married	200000		no	None	yes	no	4 years		Posho	None	None		30 minutes	yes	yes		29.0		3		yes	yes	yes	yes	yes	yes	yes	yes	yes	yes	yes	yes	yes	yes
Gulu regional referral hospital	20	secondary		2022-11-19	0	1	0	3		no		rural	married	500000		no	None	no	yes	3 years		Posho	None	None		1 hour	yes	yes		30		3		yes	yes	yes	yes	yes	yes	yes	yes	yes	yes	yes	yes	yes	yes
Lacor hospital	21	secondary		2023-05-15	1	2	0	1		no		rural	unmarried	100000		no	None	no	no	2 years		Posho	None	None		2 hours	yes	yes		21.2		3		yes	yes	yes	yes	yes	yes	yes	yes	yes	yes	yes	yes	yes	yes
Lacor hospital	23	secondary		2022-10-15	1	2	0	3		yes	Mebendazole	rural	unmarried	200000		no	None	yes	yes	3 years		Posho	None	None		30 minutes	yes	yes		24		4		yes	yes	yes	yes	yes	yes	yes	yes	yes	yes	no	yes	yes	yes
Lacor hospital	24	primary		2022-12-06	0	1	0	3		yes	Mebendazole	rural	married	250000		no	None	no	no	5 years		Posho	None	None		30 minutes	yes	yes		26		3		yes	yes	yes	yes	no	yes	yes	yes	yes	yes	yes	yes	no	yes
Lacor hospital	20	post-secondary		2023-05-25	1	2	0	1		no		urban	unmarried	200000		no	None	no	yes	2 years		Posho	None	None		15 minutes	yes	yes		24		2		yes	yes	yes	yes	yes	yes	yes	yes	yes	yes	yes	yes	yes	yes
Lacor hospital	22	primary		2023-05-14	1	2	0	3		yes	Mebendazole	rural	married	400000		no	None	no	no	2 years		Posho	None	None		1 hour, 30 minutes	yes	yes		21		3		yes	yes	yes	yes	yes	yes	yes	no	no	yes	yes	yes	yes	yes
lacor hospital	21	no formal education		2023-03-10	0	1	0	4		yes	mebendazole	rural	unmarried	100000		no	None	no	yes	2 years		Millet bread	None	None		2 hours	yes	yes		22		3		yes	yes	yes	yes	yes	yes	yes	yes	yes	yes	yes	yes	yes	yes
lacor hospital	24	secondary		2023-04-12	0	1	0	1		no		urban	unmarried	200000		no	None	no	no	2 years		Posho	None	None		30 minutes	yes	yes		25.6		3		yes	yes	yes	yes	yes	yes	yes	yes	yes	yes	yes	yes	yes	yes
GRRH	24	secondary		2023-02-16	1	2	0	4		yes	2nd	urban	married	200000		yes	None	yes	yes	2years		Sweet potatoes	None	None		10mins	yes	yes		24.3		1		yes	yes	yes	yes	yes	yes	yes	yes	yes	yes	yes	yes	yes	yes
GRRH	20	no formal education		2023-12-12	0	1	0	4		yes		rural	married	100000		yes	None	no	yes	NA		Millet posho	None	None		30min	yes	yes		23.5		2		yes	yes	yes	yes	no	yes	yes	yes	yes	yes	yes	yes	yes	yes
GRRH	22	primary		2022-09-08	0	1	0	3		yes	2nd	rural	married	50000		yes	None	no	yes	NA		Posho	None	None		40mins	yes	yes		25.2cm		2		yes	yes	yes	yes	no	no	yes	yes	no	yes	yes	yes	yes	yes
SMHL	24	post-secondary		2023-01-13	0	2	1	2		no		rural	married	300000		yes	Fruits	no	yes	NA		Posho	None	None		30mins	yes	yes		23.2cm		4		yes	yes	yes	yes	yes	yes	yes	yes	yes	yes	yes	yes	yes	yes
SMHL	19	no formal education		2023-09-12	1	2	0		6	yes	2	urban	married	150000		no	None	no	yes	2years		Millet flour	None	None		15min	yes	yes		24.2		3		yes	yes	yes	yes	no	yes	yes	yes	no	yes	yes	yes	yes	yes
SMHL	20	primary		2022-09-16	1	2	0		5	no		rural	married	500000		yes	None	yes	yes	2years		Posho	None	None		45mins	yes	yes		23.4cm		4		yes	yes	yes	yes	yes	yes	yes	yes	yes	yes	yes	yes	yes	yes
SMHL	21	primary		2023-02-16	0	1	0	1		no		urban	married	50000		no	None	no	no	NA		Posho	None	None		30mins	yes	yes		24.8cm		3		yes	yes	yes	yes	yes	no	yes	yes	no	yes	yes	yes	yes	yes
SMHL	24	secondary		2022-11-02	1	2	0	3		no		urban	married	200000		no	None	yes	yes	6years		Posho	None	None		35mins	yes	yes		31.2		4		yes	yes	yes	yes	yes	yes	yes	yes	yes	yes	yes	yes	yes	yes
SMHL	20	secondary		2022-11-27	0	1	0	1		no		rural	married	100000		no	None	no	yes	NA		Posho	None	None		1 hour	yes	yes		30.5cm		4		yes	yes	yes	yes	yes	yes	yes	yes	no	yes	yes	yes	yes	yes
SMHL	20	primary		2022-11-08	0	1	0	3		no		rural	unmarried	50000		yes	None	no	yes	NA		Posho	None	None		43 minutes	yes	yes		28		4		yes	yes	yes	yes	yes	yes	yes	yes	yes	yes	yes	yes	yes	yes
SMHL	24	post-secondary		2023-02-21	0	1	0	1		no		urban	married	200000		no	None	yes	no	NA		Posho	None	None		15 mins	yes	yes		27.5cm		2		yes	yes	yes	yes	yes	no	yes	yes	yes	yes	yes	yes	yes	yes
SMHL	18	primary		2022-08-16	0	1	0	4		yes	2nd	rural	married	60000		no	None	no	yes	NA		Posho	None	None		1 hour	yes	yes		24.3cm		2		yes	yes	yes	yes	yes	no	yes	no	no	yes	no	yes	yes	yes
SMHL	18	primary		2022-09-09	1	2	0	3		yes	2	rural	married	50000		yes	None	yes	yes	2years		Posho	None	None		40mins	yes	yes		21.8cm		2		yes	yes	yes	yes	no	no	no	no	yes	yes	yes	yes	yes	yes
SMHL	18	primary		2022-10-29	0	1	0		5	yes	2nd	urban	married	250000		no	None	no	yes	NA		Posho	None	None		15mins	yes	yes		25.5cm		2		yes	yes	yes	yes	yes	no	yes	yes	yes	yes	yes	yes	yes	yes
SMHL	19	primary		2022-12-18	0	1	0	3		no		urban	married	50000		no	None	no	yes	NA		Posho	None	None		10mins	yes	yes		26.5 cm		2		yes	yes	yes	yes	yes	no	yes	yes	yes	yes	no	yes	yes	yes
Lacor hospital	24	post-secondary		2022-08-10	0	1	0		7	yes	Mebendazole	rural	married	500000		no	None	yes	yes	2 years		posho	None	None		10 minutes	yes	yes		28		4		yes	yes	yes	yes	yes	yes	yes	yes	yes	yes	yes	yes	yes	yes
Lacor hospital	23	secondary		2022-11-15	2	3	0	4		yes	Mebendazole	urban	married	200000		no	None	yes	yes	4 years		Millet bread	None	None		15 minutes	yes	yes		27		3		yes	yes	yes	yes	yes	yes	yes	yes	yes	yes	yes	yes	yes	yes
Lacor hospital	21	primary		2022-12-08	0	1	0	3		no		rural	unmarried	100000		no	None	no	yes	3 years		Posho	None	None		30 minutes	yes	yes		26.2		4		yes	yes	yes	yes	yes	yes	yes	yes	yes	yes	yes	yes	no	yes
Lacor hospital	18	primary		2022-11-04	0	1	0	1		no		rural	married	200000		no	None	no	no	1 plate		Posho	None	None		2 hours	yes	yes		24		2		yes	yes	yes	yes	yes	yes	yes	yes	yes	yes	yes	yes	yes	yes
Lacor hospital	23	secondary		2022-11-15	2	4	1		5	yes	Mebendazole	rural	married	200000		no	None	yes	yes	2 years		Millet bread	None	None		2 hours	yes	yes		21		3		yes	yes	yes	yes	yes	yes	yes	yes	yes	yes	yes	yes	yes	yes
Lacor	21	secondary		2023-01-18	0	1	0	1		no		rural	married	400000		no	None	no	yes	2 years		Rice	None	None		30 minutes	yes	yes		29.5		1		yes	yes	yes	yes	yes	yes	yes	yes	yes	yes	yes	yes	yes	yes
Lacor hospital	23	secondary		2022-11-20	1	3	1		5	yes	Mebendazole	rural	married	400000		no	None	yes	yes	2 years		Posho	None	None		10 minutes	yes	yes		23		3		yes	yes	yes	yes	yes	yes	yes	yes	yes	yes	yes	yes	yes	yes
SMHL	22	post-secondary		2023-01-25	0	2	1	2		no		urban	married	450000		yes	None	yes	yes	NA		Posho	None	None		30mins	yes	yes		25cm		4		yes	yes	yes	yes	yes	yes	yes	yes	yes	yes	yes	yes	yes	yes
SMHL	20	secondary		2022-08-03	0	1	0	3		yes	2nd	urban	married	100000		yes	None	no	yes	NA		Posho	None	None		30mins	yes	yes		21.5		3		yes	yes	yes	yes	no	yes	yes	yes	yes	yes	yes	yes	yes	yes
SMHL	18	secondary		2022-10-15	0	1	0		5	yes	2nd	rural	married	50000		yes	None	no	yes	NA		Posho	None	None		2 hours	yes	yes		25.6		4		yes	yes	yes	yes	yes	yes	no	yes	no	yes	no	yes	yes	yes
SMHL	19	primary		2022-11-10	1	2	0	2		no		urban	married	100000		no	None	no	yes	2years		Posho	None	None		20mins	yes	yes		22.5		4		yes	yes	yes	yes	no	yes	yes	yes	yes	yes	yes	yes	yes	yes
SMHL	18	secondary		2022-09-06	0	1	0		5	yes	2	urban	married	250000		yes	None	no	yes	NA		Posho	None	None		10 minutes	yes	yes		26.9		3		yes	yes	yes	yes	yes	yes	yes	yes	yes	yes	yes	yes	yes	yes
SMHL	22	secondary		2022-09-06	0	2	1		7	yes	2	rural	married	500000		yes	None	no	yes	NA		Posho	None	None		2hours	yes	yes		27.2		3		yes	yes	yes	yes	yes	yes	yes	yes	yes	yes	yes	yes	yes	yes
SMHL	22	secondary		2022-09-06	0	2	1		7	yes	Mebendazole	urban	married	100000		no	None	no	yes	1 year		Posho	None	None		30mins	yes	yes		25.2		4		yes	yes	yes	yes	no	no	no	yes	no	yes	yes	yes	yes	yes
SMHL	18	primary		2022-11-22	0	1	0	4		no		rural	married	100000		yes	None	no	yes	NA		Posho	None	None		1 hour	yes	yes		27.5		2		yes	yes	yes	yes	no	no	no	yes	no	yes	yes	yes	yes	yes
SMHL	24	secondary		2023-02-05	0	1	0	1		no		urban	married	250000		no	None	no	no	NA		Posho	None	None		30 mins	yes	yes		27.1		4		yes	yes	yes	yes	yes	no	yes	yes	yes	yes	yes	yes	yes	yes
SMHL	23	secondary		2023-02-05	2	3	0	4		yes	2	urban	married	100000		yes	None	yes	yes	1 year		Posho	None	None		16 mins	yes	yes		23.5		2		yes	yes	yes	yes	no	no	no	yes	no	yes	yes	yes	yes	yes
SMHL	22	secondary		2023-03-02	1	2	0	4		yes	2	rural	married	100000		yes	None	yes	yes	2 years		Posho	None	None		1 hour	yes	yes		30.2		3		yes	yes	yes	yes	yes	no	yes	yes	yes	yes	yes	yes	yes	yes
SMHL	20	primary		2023-02-25	0	2	1	4		yes	2	urban	married	50000		yes	None	yes	yes	1 year		Posho	None	None		20 mins	yes	yes		26 cm		2		yes	yes	yes	yes	no	yes	yes	yes	no	yes	yes	yes	yes	yes
SMHL	22	secondary		2022-12-15	1	3	1		5	yes	2	rural	married	100000		yes	None	yes	yes	2years		Posho	None	None		30 minutes	yes	yes		33		1		yes	yes	yes	yes	no	no	yes	yes	yes	yes	yes	yes	yes	yes
SMHL	21	post-secondary		2023-03-06	0	1	0	4		yes	2	urban	married	150000		yes	None	no	yes	NA		Posho and cassava	None	None		10 minutes	yes	yes		27 cm		2		yes	yes	yes	yes	yes	yes	yes	yes	no	yes	yes	yes	yes	yes
SMHL	23	secondary		2023-04-04	1	2	0	3		yes	2 nd	urban	married	200000		yes	None	yes	yes	5 years		Matooke	None	None		20 minutes	yes	yes		32.0		2		yes	yes	yes	yes	yes	yes	yes	yes	yes	yes	yes	yes	yes	yes
SMHL	21	secondary		2022-08-03	0	2	1	1		no		rural	married	100000		no	None	yes	no	3 years		Irish potatoes	None	None		30 minutes	yes	yes		21.3		4		yes	yes	yes	yes	yes	no	yes	yes	yes	yes	no	no	yes	yes
SMHL	25	primary		2023-01-01	1	2	0		5			urban	married	400000		yes	None	yes	yes	9 years		Posho	None	None		10 mins	yes	yes		34.6		4		yes	yes	yes	yes	yes	yes	yes	yes	yes	yes	yes	yes	yes	yes
SMHL	21	secondary		2022-09-24	0	1	0	2		no		urban	married	300000		yes	None	no	yes	NA		Matooke	None	None		5 min	yes	yes		24.2		3		yes	yes	yes	yes	yes	no	yes	no	yes	yes	yes	yes	yes	yes
SMHL	23	primary		2023-04-28	1	2	0	2		no		urban	married	100000		yes	None	yes	yes	2 years		Posho	None	None		30 min	yes	yes		27.1		4		yes	yes	yes	yes	no	yes	yes	yes	yes	yes	yes	yes	yes	yes
SMHL	24	primary		2023-03-23	2	3	0	2		no		rural	married	150000		yes	None	yes	yes	2 years		Posho	None	None		1 hour	yes	yes		24.9		4		yes	yes	yes	yes	yes	yes	yes	yes	yes	yes	yes	yes	yes	yes
SMHL	23	secondary		2023-12-31	0	2	1		7	yes		urban	married	200000		no	None	yes	yes	1 year		Posho	None	None		15 mins	yes	yes		21cm		4		yes	yes	yes	yes	yes	yes	yes	no	yes	yes	yes	yes	yes	yes
SMHL		post-secondary		2022-11-29	0	1	0		8	yes	2nd	urban	married	150000		no	Vegetables	no	yes	NA		Posho	Wasps	Egg plants		25 mins	yes	yes		27.5		4		yes	yes	yes	yes	yes	yes	yes	yes	yes	yes	yes	yes	yes	yes
SMHL	22	post-secondary		2023-06-28	1	2	0	1		no		urban	married	50000		yes	None	yes	no	1 year		Posho	None	None		30 min	yes	yes		31.4		4		yes	yes	yes	yes	yes	yes	yes	yes	yes	yes	yes	yes	yes	yes
SMHL	24	no formal education		2023-03-07	2	3	0	4		yes	2nd	rural	married	50000		yes	None	yes	yes	1 year		Posho	None	None		30 mins	yes	yes		26.9		4		yes	yes	yes	yes	no	yes	yes	yes	yes	yes	yes	yes	yes	yes
SMHL	24	secondary		2023-04-04	1	3	2	3		yes	2	urban	married	200000		no	None	no	yes	2years		Posho	None	None		30 mins	yes	yes		25.1		3		yes	yes	yes	yes	yes	yes	yes	yes	yes	yes	yes	yes	yes	yes
SMHL	21	primary		2023-06-03	1	2	0	1		yes	2	urban	married	50000		no	None	no	yes	1 year		Posho	None	None		5 mins	yes	yes		31.5		2		yes	yes	yes	yes	yes	no	no	yes	yes	yes	yes	yes	yes	yes
SMHL	19	secondary		2023-05-15	0	1	0	2		yes		urban	married	600000		no	None	no	yes	NA		Posho	Pork	Pork		30 mins	yes	yes		24.7		4		yes	yes	yes	yes	yes	no	yes	yes	yes	yes	yes	yes	yes	yes
SMHL	24	secondary		2023-02-24	1	2	0	4		yes	2	urban	unmarried	100000		yes	None	yes	yes	8 years		Posho	None	None		1 hour	yes	yes		24.5		4		yes	yes	yes	yes	yes	yes	yes	no	yes	yes	yes	yes	yes	yes
SMHL	19	secondary		2023-06-16	0	1	0	1		no		urban	married	150000		yes	None	no	yes	NA		Posho	None	None		20 mins	yes	yes		21.6		4		yes	yes	yes	yes	yes	yes	yes	yes	yes	yes	no	no	yes	yes
SMHL	20	secondary		2023-03-26	0	1	0		5	yes		urban	unmarried	100000		yes	None	no	yes	NA		Posho	None	None		20 mins	yes	yes		30.3		4		yes	yes	yes	no	yes	yes	yes	yes	yes	yes	yes	yes	yes	yes
SMHL	19	primary		2023-03-24	0	1	0	4		yes	2	urban	married	200000		yes	None	no	yes	NA		Irish potatoes	None	None		30 minutes	yes	yes		26.3		4		yes	yes	yes	yes	yes	yes	yes	yes	yes	no	yes	yes	yes	yes
SMHL	23	secondary		2023-04-14	0	1	0	4		yes	2	rural	married	100000		yes	None	no	yes	NA		Posho	None	None		35 minutes	yes	yes		23 cm		1		yes	yes	yes	yes	yes	no	no	yes	yes	yes	yes	yes	yes	yes
SMHL	19	primary		2023-02-26	0	1	0	3		yes	2	urban	married	100000		yes	None	no	yes	NA		Irish potatoes	None	None		15 mins	yes	yes		26.5		3		yes	yes	yes	yes	yes	no	yes	yes	yes	yes	yes	yes	yes	yes
SMHL	23	secondary		2022-11-23	0	1	0	4		no		urban	married	120000		no	None	no	yes	NA		millet Posho	None	None		15 mins	yes	yes		26.8		2		yes	yes	yes	yes	yes	no	yes	yes	yes	yes	yes	yes	yes	yes
SMHL	19	secondary		2022-10-15	0	1	0	3		yes	2nd	urban	married	200000		yes	None	yes	yes	NA		Posho	None	None		5 mins	yes	yes		25.8		1		yes	yes	yes	yes	yes	no	yes	yes	yes	yes	yes	yes	yes	yes
SMHL	23	secondary		2022-11-28	1	2	0	1		no		rural	married	100000		yes	None	yes	no	2 years		Sorghum	None	None		1 hr	yes	yes		24		2		yes	yes	yes	yes	yes	yes	yes	yes	yes	yes	yes	yes	yes	yes
SMHL	24	primary		2023-10-05	2	3	0		5	yes	2	urban	married	50000		yes	None	yes	yes	2 years		Matooke	None	None		10 min	yes	yes		27.2		2		yes	yes	yes	yes	yes	no	yes	yes	no	yes	yes	yes	yes	yes
SMHL	24	post-secondary		2022-10-07	0	2	1	4		no		urban	married	300000		yes	None	yes	yes	1 year		Rice	None	None		10 mins	yes	yes		29 cm		2		yes	yes	yes	yes	yes	no	yes	yes	yes	yes	yes	yes	yes	yes
Lacor hospital	24	primary		2022-09-29	4	5	0	3		yes	Mebendazole	rural	married	250000		no	None	no	yes	2 years		Posho	None	None		1 hour	yes	yes		26		3		yes	yes	yes	yes	yes	yes	yes	yes	yes	yes	yes	yes	yes	yes
lacor hospital	21	secondary		2022-09-15	1	2	0	3		yes	Mebendazole	rural	unmarried	400000		no	None	no	yes	2 years		Posho	None	None		2 hours	yes	yes		21		3		yes	yes	yes	yes	yes	yes	yes	yes	yes	yes	yes	yes	yes	yes
Lacor hospital	24	primary		2023-02-14	2	3	0	2		yes	mebendazole	rural	unmarried	150000		no	None	no	no	2 years		Posho	None	None		30 minutes	yes	yes		21		3		yes	yes	yes	yes	yes	yes	yes	yes	yes	yes	yes	yes	yes	yes
Lacor hospital	23	secondary		2022-12-25	1	3	1	3		no		rural	married	300000		no	None	no	no	2 years		Rice	None	None		3 hours	yes	yes		23		3		yes	yes	yes	yes	yes	yes	yes	yes	yes	yes	yes	yes	yes	yes
Lacor hospital	22	primary		2022-09-08	0	4	3	2		yes	Mebendazole	rural	married	200000		yes	Daily greens	yes	yes	2 years		Posho	None	None		2 hours	yes	yes		23		3		yes	yes	yes	yes	yes	yes	yes	yes	yes	yes	yes	yes	no	no
Lacor hospital	20	primary		2022-11-18	1	2	0	1		no		rural	married	250000		no	None	no	no	3 years		Posho	None	None		2 hours	yes	yes		26		3		yes	yes	yes	yes	yes	yes	yes	yes	yes	yes	yes	yes	yes	yes
lacor hospital	20	secondary		2022-11-17	0	1	0	3		yes	Mebendazole	rural	married	200000		no	None	no	yes	5 years		Posho	None	None		20 minutes	yes	yes		25		3		yes	yes	yes	yes	yes	yes	yes	no	yes	yes	yes	yes	yes	yes
Lacor hospital	21	primary		2022-12-29	1	2	0	2		yes	Mebendazole	rural	married	300000		no	None	no	yes	2 years		Posho	None	None		2 hours	yes	yes		26.2		3		yes	yes	yes	yes	yes	yes	yes	yes	yes	yes	yes	yes	yes	yes
Lacor hospital	24	primary		2022-11-15	1	3	1	4		yes	Mebendazole	rural	unmarried	400000		no	None	no	yes	2 years		posho	None	None		30 minutes	yes	yes		27		3		yes	yes	yes	yes	yes	yes	yes	yes	yes	yes	yes	yes	yes	yes
Lacor hospital	23	primary		2022-12-14	0	1	0	1		no		urban	married	400000		no	None	no	no	3 years		Posho	None	None		10 minutes	yes	yes		25		3		yes	yes	yes	yes	yes	yes	yes	yes	yes	yes	yes	yes	yes	yes
Lacor hospital	21	primary		2022-08-23	1	2	0		8	yes	Mebendazole	rural	unmarried	250000		no	None	yes	yes	2 years		Posho	None	None		2 hours	yes	yes		28		3		yes	yes	yes	yes	yes	yes	yes	yes	yes	yes	yes	yes	yes	yes
Lacor hospital	19	primary		2022-09-17	0	1	0		5	yes	Mebendazole	rural	unmarried	150000		no	None	no	yes	1 year		Posho	None	None		30 minutes	yes	yes		23		3		yes	yes	yes	yes	yes	no	no	yes	yes	yes	yes	yes	yes	yes
Lacor	21	primary		2023-02-15	0	1	0	3		no		urban	married	500000		yes	None	yes	yes	1 year		Posho	None	None		2 hours	yes	yes		23		3		yes	yes	yes	yes	yes	yes	yes	yes	yes	yes	yes	yes	yes	yes
Lacor hospital	22	secondary		2022-11-15	0	1	0	4		yes	Mebendazole	urban	unmarried	100000		no	None	no	no	2 years		Posho	None	None		30 minutes	yes	yes		25		2		yes	yes	yes	yes	yes	yes	yes	yes	yes	yes	yes	yes	yes	yes
Lacor hospital	21	secondary		2023-02-14	0	2	1	3		yes	Mebendazole	rural	unmarried	150000		no	None	no	no	2 years		Maize posho	None	None		30 minutes	yes	yes		26		3		yes	yes	yes	yes	yes	yes	yes	no	yes	yes	yes	yes	yes	yes
Lacor hospital	24	primary		2023-01-12	1	2	0		5	yes	Mebendazole	urban	married	480000		no	None	no	yes	9 years		Millet posho	None	None		15 minutes	yes	yes		32		3		yes	yes	yes	yes	yes	yes	yes	no	yes	yes	yes	yes	yes	yes
Lacor hospital	23	secondary		2022-12-31	0	2	1		6	yes	Mebendazole	rural	married	200000		no	None	no	yes	6 years		Rice	None	None		30 minutes	yes	yes		23		3		yes	yes	yes	yes	yes	yes	yes	yes	yes	yes	yes	yes	yes	yes
Lacor	22	primary		2022-11-26	1	2	0		7	yes	Mebendazole	urban	unmarried	570000		no	None	yes	yes	5 years		Matooke	None	None		5 minutes	yes	yes		25		3		yes	yes	yes	yes	yes	yes	yes	yes	yes	yes	yes	yes	yes	yes
Lacor hospital	24	secondary		2023-01-28	1	3	1	1		yes	Mebendazole	urban	married	850000		yes	Daily greens	no	no	2 years		Posho	None	None		45 minutes	yes	yes		24		3		yes	yes	yes	yes	yes	yes	yes	yes	yes	yes	yes	yes	yes	yes
Lacor hospital	24	secondary		2023-01-20	1	3	1	3		yes	Mebendazole	urban	married	500000		yes	Occasionally chicken	no	yes	2 years		Maize posho	None	None		45 minutes	yes	yes		24		3		yes	yes	yes	yes	yes	yes	yes	yes	yes	yes	yes	yes	yes	yes
Lacor hospital	23	primary		2022-12-15	2	4	1		5	yes	Mebendazole	rural	married	350000		no	None	yes	yes	6 years		Posho	None	None		30 minutes	yes	yes		22		3		yes	yes	yes	yes	yes	yes	yes	yes	yes	yes	yes	yes	yes	yes
Lacor	21	primary		2022-12-14	2	3		4		yes	Mebendazole	urban	married	200000		no	None	no	yes	2 years		Posho	None	None		30 minutes	yes	yes		21.5		3		yes	yes	yes	yes	yes	yes	yes	yes	yes	yes	yes	yes	yes	yes
Lacor hospital	20	secondary		2022-11-15	1	2	0	3		no		rural	married	200000		no	None	no	yes	1 plate		Posho	None	None		1 hour	yes	yes		26		3		yes	yes	yes	yes	yes	yes	yes	yes	yes	yes	yes	yes	yes	yes
Lacor hospital	22	secondary		2023-01-18	0	1	0	2		no		urban		600000		no	None	no	no	2 years		Posho	None	None		20 minutes	yes	yes		22		3		yes	yes	yes	yes	yes	yes	yes	yes	yes	yes	yes	yes	yes	yes
Lacor hospital	18	secondary		2023-01-19	0	1	0	1		no		rural	married	200000		no	None	no	no	2 years		Posho	None	None		20 minutes	yes	yes		22		3		yes	yes	yes	yes	yes	yes	yes	yes	yes	yes	yes	yes	yes	yes
Lacor hospital	20	primary		2022-12-20	0	1	0	2		no		rural	married	400000		no	None	no	yes	1 year		Posho	None	None		2 hours	yes	yes		24		3		yes	yes	yes	yes	yes	yes	yes	yes	yes	yes	yes	yes	yes	yes
Lacor hospital	20	primary		2023-02-01	0	2	1	3		no		rural	unmarried	500000		no	None	no	yes	2 years		Posho	none	None		1 hour	yes	yes		32		2		yes	yes	yes	yes	yes	yes	yes	yes	yes	yes	yes	yes	no	no
Lacor	23	primary		2022-09-01	1	2	8		5	no		rural	unmarried	540000		no	None	no	yes	2 years		Posho	None	None		None	yes	yes		26.0		3		yes	yes	yes	yes	yes	yes	yes	yes	yes	yes	yes	yes	no	no
Lacor hospital	21	post-secondary		2022-07-20	0	1	0		6	yes	Mebendazole	rural	married	400000		no	None	no	yes	3 years		Posho	None	None		30 minutes	yes	yes		26		2		yes	yes	yes	yes	yes	yes	yes	yes	yes	yes	yes	yes	yes	yes
Lacor hospital	20	primary		2022-10-31	0	1	0	4		yes	Mebendazole	urban	married	400000		no	None	no	yes	2 years		Posho	None	None		30 minutes	yes	yes		26.0		3		yes	yes	yes	yes	yes	yes	yes	yes	yes	yes	yes	yes	yes	yes
Lacor hospital	21	primary		2022-11-10	0	1	0	2		no		urban	unmarried	200000		no	None	no	yes	2 years		Posho	None	None		1 hour	yes	yes		25		2		yes	yes	yes	yes	yes	yes	yes	yes	yes	yes	yes	yes	yes	yes
Lacor hospital	18	primary		2022-08-20	0	1	0		7	yes	Mebendazole	rural	married	250000		no	None	no	yes	2 years		Posho	None	None		30 mins	yes	yes		27		3		yes	yes	yes	yes	yes	yes	yes	yes	yes	yes	yes	yes	yes	yes
Lacor hospital	18	primary		2022-12-19	0	1	0	1		no		rural	unmarried	150000		no	None	no	no	2 years		Posho	None	None		2 hours	yes	yes		24		3		yes	yes	yes	yes	yes	yes	yes	yes	yes	yes	yes	yes	yes	yes
Lacor hospital	24	secondary		2022-11-12	1	2	0		5	yes	Mebendazole	rural	married	200000		no	None	yes	yes	1 year		Posho	None	None		30 minutes	yes	yes		24		3		yes	yes	yes	yes	yes	yes	yes	yes	yes	yes	yes	yes	yes	yes
Lacor hospital	23	secondary		2023-01-20	0	3	2	2		no		rural	unmarried	200000		no	None	no	yes	1 year		Posho	None	None		30 minutes	yes	yes		26.2		3		yes	yes	yes	yes	yes	yes	yes	yes	yes	yes	yes	yes	yes	yes
Lacor hospital	24	primary		2022-07-19	1	3	1		5	yes	Mebendazole	rural	married	450000		no	None	yes	yes	2 years		Rice	None	None		45 minutes	yes	yes		22		3		yes	yes	yes	yes	yes	yes	yes	yes	yes	yes	yes	yes	no	no
Lacor hospital	18	primary		2022-09-20	0	1	0	4		yes	Mebendazole	rural	married	500000		no	None	no	yes	2 years		Posho	None	None		30 minutes	yes	yes		24		3		yes	yes	yes	yes	yes	yes	yes	yes	yes	yes	yes	yes	yes	yes
Lacor hospital	22	secondary		2022-11-03	1	2	0	3		no		rural	married	200000		no	None	yes	yes	2 years		Posho	None	None		30 minutes	yes	yes		27		3		yes	yes	yes	yes	yes	yes	yes	yes	yes	yes	yes	yes	yes	yes
Lacor hospital	19	secondary		2022-11-20	0	1	0	3		yes	Mebendazole	rural	unmarried	400000		no	None	no	yes	1 year		Posho	None	None		30 minutes	yes	yes		23		3		yes	yes	yes	yes	yes	yes	yes	yes	yes	yes	yes	yes	yes	yes
Lacor hospital	21	secondary		2022-11-17	1	2	0	3		no		rural	unmarried	200000		no	None	yes	yes	2 years		Posho	None	None		2 hours	yes	yes		22		2		yes	yes	yes	yes	yes	yes	yes	yes	yes	yes	yes	yes	yes	yes
Lacor hospital	24	secondary		2022-11-16	0	1	0	1		no		rural	unmarried	400000		no	None	no	no	2 years		Posho	None	None		1 hour	yes	yes		25		2		yes	yes	yes	yes	yes	yes	yes	yes	yes	yes	yes	yes	yes	yes
Lacor hospital	23	secondary		2022-12-13	1	2	0	1		no		urban	married	450000		no	None	yes	yes	2 years		Posho	None	None		2 hours	yes	yes		27		3		yes	yes	yes	yes	yes	yes	yes	yes	yes	yes	yes	yes	yes	yes
Lacor hospital	20	secondary		2022-12-12	0	1	0	3		yes	Mebendazole	rural	married	250000		no	None	no	no	2 years		Posho	None	None		1 hour	yes	yes		22		2		yes	yes	yes	yes	yes	yes	yes	yes	yes	yes	yes	yes	yes	yes
GRRH	21	primary		2023-02-06	0	1	0	2		no		rural	unmarried	120000		yes	Green vegetables	no	no	NA		Cassava	None	None		30 minutes	no	yes		22.5		2		yes	yes	yes	yes	yes	yes	yes	no	yes	yes	yes	yes	no	no
GRRH	19	primary		2023-04-11	0	1	0	3		yes	Mebendazole	urban	unmarried	100000		yes	None	no	yes	NA		Sweet potatoes, beans	None	None		20 minutes	no	yes		22.3		3		yes	yes	yes	yes	yes	yes	yes	yes	yes	yes	yes	yes	no	no
GRRH	22	secondary		2023-05-17	0	2	1	4		yes	Mebendazole	urban	unmarried	250000		yes	Eggs	yes	yes	2 years		Posho, beans	None	None		10 minutes	no	yes		23.4		3		yes	yes	yes	yes	yes	yes	yes	yes	yes	yes	yes	yes	no	no

## Sheet: group_ak7os72
item	codeditem	time		occasion	food/ drink and additions	description of food/drink and ingredient	How much of this food did you actually drink or eat	Where did you obtain the food	food code	amount								_submission__status	_submission__submitted_by	_submission___version__	_submission__tags
Posho	10	09:21:00.000+03:00		1	Tea	Tealeaves and sugar	6 pieces	1
Cassava	2	15:21:00.000+03:00		3	Eggplant	Fried	5 pieces	1
Posho	10	21:40:00.000+03:00		4	Chicken	Boiled soup	A quarter	1	.
Posho	10	20:33:00.000+03:00		4	Fish	Boiled fish	Almost a quarter, with one fish piece	1
Chapati	3	08:39:00.000+03:00		1	Tea	Tea leaves	One chapati	2
Posho	10	02:40:00.000+03:00		3	Beans	Boiled beans	Almost a quarter	1
Posho	10	20:20:00.000+03:00		4	Greens	Dodo	Almost a quarter	1
porridge	9	08:15:00.000-08:00		1	bread		1 cup	1
Cassava	2	14:15:00.000-08:00		3	greens	dodo	5 pieces	1
Posho	10	20:30:00.000-08:00		4	greens	sukuma	1 plate	1
Cassava	2	08:30:00.000-08:00		1	tea	tea leaves		1
Posho	10	14:30:00.000-08:00		3	beans	fried	a quarter	1
Posho	10	20:15:00.000-08:00		4	beans	a quarter	a quarter	1
porridge	9	10:30:00.000-08:00		1	pineapple		1 cup	1
Posho	10	13:30:00.000-08:00		3	okra		1 plate	1
Posho	10	17:15:00.000-08:00		4	entula		1 plate	1
porridge	9	09:30:00.000-08:00		1	BREAD, CASSAVA		1 CUP	1
Posho	10	12:30:00.000-08:00		3	GREENS		1 PLATE A QUARTER	1
PANCAKE		21:30:00.000-08:00		4	PINEAPPLE			3
TEA	8	09:45:00.000-08:00		1	CASSAVA			1
Cassava	2	13:15:00.000-08:00		3	BEANS		6 PIECES	1
Posho	10	19:30:00.000-08:00		4	GREENS	QUARTER		1
TEA	8	10:00:00.000-08:00		1	SNACK	CHIPS		1
Posho	10	14:00:00.000-08:00		3	TOMATOES		1PLATE	1
Posho	10	20:00:00.000-08:00		4	BOO	PASTE GNUT	QUATER	1
porridge	9	07:00:00.000-08:00		1		MAIZE	1 CUP	1
Posho	10	14:00:00.000-08:00		3	BEANS		QUARTER	1
Posho	10	20:00:00.000-08:00		4	GREENS	DODO	QUARTER	1
Cassava	2	13:00:00.000-08:00		3	BEANS		5 PIECES	1
TEA	8	07:00:00.000-08:00		1	BREAD		1 CUP, 2 SLICES	1
Posho	10	14:00:00.000-08:00		3	BEANS		1 PLATE	1
RICE	11	19:00:00.000-08:00		4	PORK		A QUARTER	1
porridge	9	07:15:00.000-08:00		1	CASSAVA	BOILED	1CUP	1
Posho	10	14:00:00.000-08:00		3	GREENS	DODO	QUARTER	1
Cassava	2	20:00:00.000-08:00		4	PORK		5 PIECES	1
TEA	8	08:00:00.000-08:00		1	CASSAVA		1 CUP	1
Posho	10	14:15:00.000-08:00		3	GREENS	DODO	QUARTER	1
Posho	10	19:15:00.000-08:00		4	BEANS		QUARTER	1
porridge	9	07:15:00.000-08:00		1	BREAD		1 CUP	1
porridge	9	14:45:00.000-08:00		3	BEANS		1 PLATE	1
Posho	10	20:30:00.000-08:00		4	GREENS	SUKUMA	QUARTER	1
TEA	8	08:15:00.000-08:00		1	CHAPATI AND BEANS		1 CUP	1
Cassava	2	17:00:00.000-08:00		4	BEANS	FRIED	4 PIECES	1
Cassava	2	07:30:00.000-08:00		1	TEA		4 PIECES	1
TEA	8	09:30:00.000-08:00		1	CASSAVA, ODI		4 PIECES	1
Posho	10	14:15:00.000-08:00		3	WA NJIRI, ODI		QUARTER	1
Posho	10	20:15:00.000-08:00		5	GREENS	DODO	QUARTER
TEA	8	09:45:00.000-08:00		1	BREAD		1 CUP	1
TEA	8	09:30:00.000-08:00		1	BREAD			1
RICE	11	14:45:00.000-08:00		3	BEANS		QUARTER	1
RICE	11	20:45:00.000-08:00		4	CHICKEN	BOILED		1
TEA	8	08:15:00.000-08:00		1	BREAD			1
TEA	8	08:45:00.000-08:00		1	BREAD			1
Posho	10	12:30:00.000-08:00		2	EGG PLANT			1
Posho	10	20:15:00.000-08:00		4	BEANS		QUARTER	1
TEA	8	09:30:00.000-08:00		1	BREAD		1 CUP	1
Cassava	2	14:45:00.000-08:00		3	SODA, PORK			1
TEA	8	20:15:00.000-08:00		5				3
TEA	8	08:45:00.000-08:00		1	CHAPATTI			2
IRISH	4	13:15:00.000-08:00		3	GREENS			1
Cassava	2	18:30:00.000-08:00		4	GNUTS			1
TEA	8	08:00:00.000-08:00		1	CASSAVA	ODII		1
porridge	9	07:00:00.000-08:00		1	BREAD			1
IRISH	4	13:00:00.000-08:00		3				1
MATOOKE	7	21:30:00.000-08:00		4	GREENS	DODO		1
TEA	8	09:00:00.000-08:00		1	BREAD			1
RICE	11	20:15:00.000-08:00		5	BEANS			1
TEA	8	10:00:00.000-08:00		1	CASSAVA			2
RICE	11	13:45:00.000-08:00		3	BEANS,DODO	JUICE		1
Sweet potatoes	15	19:00:00.000-08:00		4	TEA			2
Posho	10	10:15:00.000-08:00		1	BEANS			1
Cassava	2	13:00:00.000-08:00		3	DODO			1
Posho	10	20:30:00.000-08:00		4	WAJIRI			1
TEA	8	09:30:00.000-08:00		1	CASSAVA, ODII			1
TEA	8	09:15:00.000-08:00		1	CASSAVA			2
Cassava	2	13:30:00.000-08:00		2	BEANS			1
Posho	10	19:45:00.000-08:00		3	BEANS			1
porridge	9	09:30:00.000-08:00		1			2 CUPS	1
Posho	10	13:00:00.000-08:00		3	BEANS, RIPE BANANA	FRIED BEANS.	ALMOST QUARTER	1
Posho	10	20:45:00.000-08:00		4	BEANS, ODII		QUARTER	1
porridge	9	21:30:00.000-08:00		1		MAIZE	2 CUPS	1
RICE	11	14:45:00.000-08:00		3	BEANS		HALF CUP	1
Posho	10	20:15:00.000-08:00		4	FISH	BOILED		1
TEA	8	07:30:00.000-08:00		1	CHAPPATI			1
Posho	10	11:30:00.000-08:00		2	GREENS	DODO	QUARTER	1
Posho	10	13:45:00.000-08:00		3	BEANS		QUARTER	1
Posho	10	07:45:00.000-08:00		1	VEGETABLES	DODO		1
TEA	8	10:30:00.000-08:00		1	BREAD,ODII		1 CUP
Posho	10	13:15:00.000-08:00		3	FISH,ODII		QUARTERE	1
Posho	10	20:45:00.000-08:00		4	FISH,ODII		QUARTER	1
TEA	8	08:45:00.000-08:00		1	CHAPATTI	BLACK TEA	1 CUP	2
Posho	10	13:30:00.000-08:00		3	FISH,CABBAGE		QUARTER	1
Sphaghetti	13	20:00:00.000-08:00		4	EGGS			1
TEA	8	08:30:00.000-08:00		1	EGGS			1
TEA	8	22:45:00.000-08:00		1	BREAD		1 CUP	1
Posho	10	12:30:00.000-08:00		3	MEAT		QUARTER	1
TEA	8	19:45:00.000-08:00		4	BREAD			1
TEA	8	08:00:00.000-08:00		1			1 CUP	1
Sphaghetti	13	12:00:00.000-08:00		3	TEA			1
TEA	8	17:00:00.000-08:00		4	BREAD		3 SLICES	2
TEA	8	08:15:00.000-08:00		1	BREAD			2
Posho	10	13:00:00.000-08:00		3	EGGPLANTS		QUARTER	1
Posho	10	19:30:00.000-08:00		5	BEANS, WATER			1
Posho	10	08:15:00.000-08:00		1	GREENS, WATER		QUARTER	1
TEA	8	08:15:00.000-08:00		1	BREAD			1
Posho	10	13:00:00.000-08:00		3	GREENS		QUARTER	1
RICE	11	20:30:00.000-08:00		4	BEANS			1
TEA	8	07:15:00.000-08:00		1	BREAD			2
TEA	8	07:15:00.000-08:00		1	EGGS		1 CUP	1
Posho	10	14:00:00.000-08:00		3	VEGETABLES	DODO	QUARTER	1
RICE	11	21:00:00.000-08:00		4	FISH			1
TEA	8	06:15:00.000-08:00		1	BREAD			1
TEA	8	10:15:00.000-08:00		1	BREAD			1
Posho	10	13:00:00.000-08:00		3	BEANS		QUARTER	1
Posho	10	20:15:00.000-08:00		4	BEANS			1
TEA	8	08:30:00.000-08:00		1			1 CUP
MATOOKE	7	08:45:00.000-08:00		1	TEA, EGGS			1
RICE	11	14:00:00.000-08:00		3	JUICE	PINEAPPLE		1
TEA	8	08:45:00.000-08:00		1	BREAD			1
Posho	10	12:45:00.000-08:00		3	SILVER FISH		QUARTER	1
Sweet potatoes	15	18:45:00.000-08:00		4	BEANS			1
Posho	10	08:00:00.000-08:00		1	GREENS	SUKUMA		1
Posho	10	18:00:00.000-08:00		3	GREENS	DOODO	QUARTER	1
Cassava	2	07:00:00.000-08:00		1	TEA, BANANA			1
Sweet potatoes	15	12:00:00.000-08:00		2	BEANS			1
Sweet potatoes	15	19:15:00.000-08:00		4	GNUTS			1
Cassava	2	07:00:00.000-08:00		1	TEA			1
Posho	10	14:00:00.000-08:00		3	CABBAGE			1
Posho	10	18:45:00.000-08:00		4	OKRA			1
juice	5	22:00:00.000-08:00		5		MANGOES		1
Sweet potatoes	15	13:15:00.000-08:00		4	BEANS			1
RICE	11	09:00:00.000-08:00		1	EGGS, WATER			1
TEA	8	09:15:00.000-08:00		1	BREAD			1
Posho	10	14:15:00.000-08:00		3	CABBAGE		QUARTER	1
RICE	11	21:00:00.000-08:00		4	FISH, ODII		HALF CUP
TEA	8	08:15:00.000-08:00		1	MACRON			1
TEA	8	07:15:00.000-08:00		1	CHAPPATI			1
RICE	11	13:30:00.000-08:00		3	GREENS	DODO		1
Posho	10	20:15:00.000-08:00		5	GREENS	DODO		1
TEA	8	07:15:00.000-08:00		1	MANDAAZI			2
porridge	9	08:30:00.000-08:00		1	CHAPATI	MAIZE PORRIDGE		2
Posho	10	13:30:00.000-08:00		3	SILVER FISH			1
Posho	10	15:45:00.000-08:00		4	BEANS			1
Cassava	2	08:30:00.000-08:00		1	WATER			2
Sweet potatoes	15	13:30:00.000-08:00		3	GNUTS			1
Posho	10	20:15:00.000-08:00		4	BEANS			1
TEA	8	08:30:00.000-08:00		1	BREAD			1
Posho	10	19:45:00.000-08:00		3	BEANS, TEA			1
RICE	11	21:30:00.000-08:00		5	MEAT			1
porridge	9	08:45:00.000-08:00		1	MILK, TEA			1
TEA	8	08:45:00.000-08:00		1	MACRONS			1
porridge	9	14:30:00.000-08:00		3	CHICKEN			1
porridge	9	21:15:00.000-08:00		4	CHICKEN			1
TEA	8	07:45:00.000-08:00		1	CASSAVA			1
RICE	11	12:45:00.000-08:00		2	BEANS			1
Posho	10	22:00:00.000-08:00		5	GREENS	DODO		1
Sweet potatoes	15	13:45:00.000-08:00		3	PEAS			1
TEA	8	08:30:00.000-08:00		1	BREAD			1
RICE	11	14:00:00.000-08:00		3	BEANS			1
Posho	10	20:15:00.000-08:00		4	GREENS	DODO		1
RICE	11	08:00:00.000-08:00		1		PASSION JUICE		1
TEA	8	10:00:00.000-08:00		1	GNUTS			1
Posho	10	14:15:00.000-08:00		3	CABBAGE			1
Cassava	2	21:15:00.000-08:00		4	BEANS			1
Posho	10	13:15:00.000-08:00		3	EGGPLANTS			1
Cassava	2	20:15:00.000-08:00		4	WATER			1
Chapati	3	08:00:00.000-08:00		1	WATER			2
MATOOKE	7	14:15:00.000-08:00		3	GREENS			1
Cassava	2	21:00:00.000-08:00		4	GREENS			1
TEA	8	08:15:00.000-08:00		1	CHAPATI			1
Posho	10	13:15:00.000-08:00		3	GREENS	DODO		1
Sweet potatoes	15	20:30:00.000-08:00		4	BEANS			1
BREAD	1	12:15:00.000-08:00		2	EGGS, WATER			1
Cassava	2	15:30:00.000-08:00		3	CABBAGE			4
RICE	11	20:30:00.000-08:00		4	JUICE			4
RICE	11	08:00:00.000-08:00		2	FISH			4
Cassava	2	13:30:00.000-08:00		3	PORK			1
SURGACANE	14	21:30:00.000-08:00		5				3
TEA	8	07:15:00.000-08:00		1	BREAD			1
Posho	10	14:30:00.000-08:00		3	DODO, MEAT			4
TEA	8	20:15:00.000-08:00		4	BREAD			4
Chapati	3	08:45:00.000-08:00		1	JUICE	MANGO		4
Cassava	2	12:30:00.000-08:00		2	BEANS			1
Posho	10	21:30:00.000-08:00		4	EGGS			1
Cassava	2	09:45:00.000-08:00		1	TEA			1
Posho	10	12:30:00.000-08:00		3	CABBAGE, JUICE, OVACADO			1
Posho	10	20:30:00.000-08:00		5	CABBAGE			1
TEA	8	10:45:00.000-08:00		1	CASSAVA, CAKE			2
RICE	11	13:00:00.000-08:00		3	BEANS,			1
SURGACANE	14	18:45:00.000-08:00		4				2		1000
Posho	10	07:30:00.000-08:00		1	GREENS, EGGS	DODO		1
Posho	10	12:45:00.000-08:00		2	SILVER FISH, WATER			1
Posho	10	20:30:00.000-08:00		4	DODO, WATER			1
TEA	8	09:00:00.000-08:00		1	CHAPPATI			2
RICE	11	13:45:00.000-08:00		3	MEAT			1
RICE	11	20:15:00.000-08:00		4	MEAT, DODO			1
Posho	10	10:00:00.000-08:00		2	VEGETABLES	DODO		1
Posho	10	14:15:00.000-08:00		3	VEGETABLES	DODO		1
Cassava	2	10:15:00.000-08:00		1	JUICE, WATER	AVOCADO		1
porridge	9	08:15:00.000-08:00		1			2 CUPS	1
RICE	11	14:30:00.000-08:00		3	BEANS, WATER			3
Posho	10	21:00:00.000-08:00		5	OKRA, SILVER FISH			1
RICE	11	13:15:00.000-08:00		3	CHICKEN			1
Posho	10	19:30:00.000-08:00		4	DODO			1
BREAD	1	12:15:00.000-08:00		2	MANGO JUICE			2
Sweet potatoes	15	10:15:00.000-08:00		2	GREENS	DODO		1
Posho	10	13:00:00.000-08:00		3	GREENS	DODO		1
porridge	9	17:15:00.000-08:00		4	MAIZE			1
TEA	8	19:15:00.000-08:00		1	CASSAVA			2
TEA	8	09:30:00.000-08:00		1	CHAPPATI			2
Posho	10	13:30:00.000-08:00		3	EGGPLANTS, SILVER FISH			1
Posho	10	20:15:00.000-08:00		4	SILVER FISH			1
Posho	10	12:30:00.000-08:00		2	BEANS			1
Posho	10	20:15:00.000-08:00		5	GREENS	DODO		1
porridge	9	08:30:00.000-08:00		1		MILK, MILLET		1
MATOOKE	7	12:30:00.000-08:00		3				1
IRISH	4	16:30:00.000-08:00		4	PORK, VEGETABLES			1
porridge	9	21:15:00.000-08:00		4	CAKE			1
Posho	10	13:30:00.000-08:00		3	GNUTS, GREENS	DODO		1
TEA	8	20:45:00.000-08:00		4				1
TEA	8	08:45:00.000-08:00		1	BREAD			1
Posho	10	13:45:00.000-08:00		3	EGGPLANTS, UFRESH			1
Cassava	2	16:45:00.000-08:00		4	BEANS			1
TEA	8	20:00:00.000-08:00		5	CAKE			1
porridge	9	10:45:00.000-08:00		1	MAIZE			1
Posho	10	15:30:00.000-08:00		3	BEANS. SILVER FISH			1
porridge	9	08:30:00.000-08:00		1		MILLET		1
RICE	11	12:45:00.000-08:00		2	BEANS GREENS			1
Posho	10	14:30:00.000-08:00		3	DODO, GNUTS			1
RICE	11	21:00:00.000-08:00		4	EGGS, JUICE	MANGO		1
TEA	8	08:45:00.000-08:00		1	BREAD			1
RICE	11	08:45:00.000-08:00		1	NTULA, TEA			1
MATOOKE	7	14:45:00.000-08:00		3	GNUTS, MEAT, YOGHURT			1
juice	5	15:00:00.000-08:00		4	JUICE		4 GLASSES	1
TEA	8	08:00:00.000-08:00		1	EGGS			1
TEA	8	09:00:00.000-08:00		1	CHAPPATI			1
Posho	10	12:45:00.000-08:00		2	SILVER FISH			1
Posho	10	14:15:00.000-08:00		3	GREENS	DODO		1
Posho	10	20:45:00.000-08:00		4	GREENS	DODO		1
TEA	8	08:00:00.000-08:00		1	BREAD			2
TEA	8	08:00:00.000-08:00		1	CASSAVA			2		1000
Posho	10	14:15:00.000-08:00		3	VEGETABLES, MEAT JUICE	DODO, MANGO		1
Posho	10	19:15:00.000-08:00		4	BEANS			1
TEA	8	09:00:00.000-08:00		1				1
Posho	10	13:00:00.000-08:00		3	BEANS			1
Posho	10	18:45:00.000-08:00		4	GREENS	DODO		1
porridge	9	10:15:00.000-08:00		1		MILK, MAIZE	2 CUPS	1
Posho	10	20:05:00.000+03:00		3	Beans		1/4	1
TEA	8	08:00:00.000+03:00		1	Cassava	Boiled	3pieces of cassava	1
simsim	12	15:00:00.000+03:00		3	Simsim	Ram simsim	A quarter of a cup	3
		14:00:00.000+03:00		3	Cassava flour and silver fish	Mingealed cassava and fried silver fish		3
		20:00:00.000+03:00		5	Posho and fish	Posho and fried fish		3
		08:00:00.000+03:00		1	Cake and tea	Cae and	Cake and African tea	3
		00:00:00.000+03:00		1	Mangoes and yellow bananas	Ripe mangoes and Yellow bananas	3 mangoes and 5 big yellow bananas	1
		14:00:00.000+03:00		3	Peas and cassava	Pasted peas and boiled cassava		1
		20:00:00.000+03:00		5	Greens	Boiled greens		1
		08:00:00.000+03:00		1	Porridge	Maize porridge	1 cup	1
		14:00:00.000+03:00		3	Beans and cassava	Boiled beans and cassava		1
		19:00:00.000+03:00		5	Beans and posho	Boiled beans and posho		1
Posho	10	13:53:00.000+03:00		3	Beans		Quarter	3
IRISH	4	18:54:00.000+03:00		4	Tea			1
Rice	11	08:38:00.000+03:00		1	Tea			1
		08:00:00.000+03:00		1	Tea and bread	Tea and bread		1
		14:00:00.000+03:00		3	Egg plant and posho	Fried eggplant and posho		1
		21:00:00.000+03:00		5	Cabbage and posho	Fried cabbage and posho		1
TEA	8	08:05:00.000+03:00		1	Banana			1
Posho	10	13:25:00.000+03:00		3				1
		08:00:00.000+03:00		1	Tea and bread	Tea and bread	Tea and bread	1
		14:00:00.000+03:00		3	Egg plant and posho	Egg and posho		1
TEA	8	08:04:00.000+03:00		1	Bread			1
Posho	10	13:04:00.000+03:00		3	Beans			1
Rice	11	22:05:00.000+03:00		5	Meat sukuma			1
		10:00:00.000+03:00		1	Egg plant	Eggplants fried		1
		18:00:00.000+03:00		4	Silver fish	Fried silver fish		3
		08:00:00.000+03:00		1	Beans	Boiled beans		1
		14:00:00.000+03:00		3	Posho, beans	Boiled beans, posho		1
		08:00:00.000+03:00		1	Greens and silver fish	Boiled greens and fried silver fish		1
		09:00:00.000+03:00		1	Porridge and bread	White porridge, bread	1 cup	1
		13:00:00.000+03:00		5	Beans, cassava	Boiled beans, cassava		1
		20:30:00.000+03:00		4	Mangoes, ovaccado, banana,	Ripe mangoes, ovacado, bananas		1
		22:30:00.000+03:00		5	Egg plant, silver fish, posho	Boiled eggplant, silverfish and posho		1
		09:00:00.000+03:00		1	Mangoes	Ripe mangoes	4 ripe mangoes
		14:00:00.000+03:00		3	Eggplant	Fried eggplants		1
		08:00:00.000+03:00		1	Porridge	White porridge	1 cup	2
		13:00:00.000+03:00		3	Chicken and rice	Chicken stew and boiled rice		1
		20:00:00.000+03:00		4	Dodo and posho	Dodo and posho		1
		08:00:00.000+03:00		1		Eggs and posho		1
		09:30:00.000+03:00		1	Tea and banana	2 banana and black tea	2 banana , 1 cup of tea	1
		14:00:00.000+03:00		3	Dodo, posho	Dodo boiled, maize flour mingled		1
		20:30:00.000+03:00		4	Peas, cassava	Peas stew, boiled cassava		1
		08:30:00.000+03:00		1	Tea, pasted peas	Black tea, pasted peas,	I cup of tea
		06:00:00.000+03:00		1	Beans, rice	Boiled beans, fried rice		1
		14:00:00.000+03:00		3	Posho, peas	Maize flour, boiled peas		1
		16:00:00.000+03:00		4	Silver fish, beans	Fried silver fish, boiled beans		1
		08:00:00.000+03:00		1	Tea, bread	Black tea, bread	3 tosses of bread, I cup of tea	1
		14:00:00.000+03:00		3	Peas, posho	Boiled peas, Posho maize		1
		18:00:00.000+03:00		4	Peas, Posho	Boiled peas, posho		1
		08:30:00.000+03:00		1	Greens, posho	Greens boiled, posho		1
		08:00:00.000+03:00		1	tea, chapati	Black tea, chapati	1 cup, 2 chapati	3
		14:00:00.000+03:00		3	Greens, millet	Millet mingled, greens		3
		20:00:00.000+03:00		5	Tea, bread	Black tea, bread	I cup, 3 tosses of bread	3
		10:00:00.000+03:00		1	Yellow banana, matoke	Yellow banana, matooke		1
		17:30:00.000+03:00		4	Greens	Greens		1
		08:30:00.000+03:00		1	Tea, bread	Black tea, bread
		14:30:00.000+03:00		3	Beans, rice
		22:25:00.000+03:00		5	Meat, posho			3
		08:25:00.000+03:00		1	Meat, posho			3
		08:30:00.000+03:00		1	Tea, bread	Black tea, bread		3
		14:30:00.000+03:00		3	Posho, beans	Boiled beans, maize posho		3
		20:30:00.000+03:00		4	Banana	Yellow bananas	5	3
		20:00:00.000+03:00		5	Chips, g nuts	Boiled gnut sause, fried Irish		1
		13:00:00.000+03:00		3	Meat, millet posho	Beef, millet posho		3
		20:00:00.000+03:00		5	Meat, posho	Beef, maize Posho		3
		08:34:00.000+03:00		1	Milk, cassava	Milk, cassava		3
		13:30:00.000+03:00		3	Beans, cassava			3
		19:35:00.000+03:00		5	Tea	Black tea	1 cup	3
		10:37:00.000+03:00		1	Tea	Black tea	1 cup	3
		09:00:00.000+03:00		1	Tea , chapati	Black tea, chapati	1 cup of tea, 2 chapati	3
		13:56:00.000+03:00		3	Beans, posho	Boiled, maize posho		3
		21:57:00.000+03:00		5	Fish, rice	Fish boiled, rice		3
		09:02:00.000+03:00		1	Milk, bread	Milk, bread	1 cup, 3 bread tosses	3
		13:03:00.000+03:00		3	Fish, rice	Fish, rice		3
		21:03:00.000+03:00		5	Cabbage , rice	Fried cabbage, rice		3
		13:07:00.000+03:00		3	G. Nuts, sweet potatoes			3
		19:08:00.000+03:00		5	Macron	Fried macron		3
		08:18:00.000+03:00		1	Porridge, apple	Maize porridge, apple	1 cup, 2 apples	3
		14:00:00.000+03:00		3	Posho, beans	Posho, beans		3
		20:26:00.000+03:00		5	Posho, greens	Posho, greens		3
		08:30:00.000+03:00		1	Rice, beans	Rice, beans		1
		14:30:00.000+03:00		3	Rice, cabbage	Rice, cabbage		3
		22:32:00.000+03:00		5	eggs,	Fried eggs	3 eggs	1
		08:37:00.000+03:00		1	Tea	Black tea	1 cup	1
		14:38:00.000+03:00		3	Pasted greens	Pasted greens		1
		21:40:00.000+03:00		5	Chicken, posho	Chicken stew, posho		1
		08:00:00.000+03:00		1	Tea, bread	Black tea, bread		3
		13:35:00.000+03:00		3	Posho, beans	Boiled beans, Posho		3
		21:36:00.000+03:00		5	Posho, beans	Posho, beans		3
porridge	9	09:10:00.000+03:00		1	None		1cup	1
Posho	10	13:30:00.000+03:00		3	Greens and sliver fish		1/4 kg	1
Posho	10	21:30:00.000+03:00		5	Cabbage		1/4 kg	1
Chapati	3	09:30:00.000+03:00		1	Irish and water		1	1
		08:00:00.000+03:00		1	Beans	Boiled beans		1
		14:00:00.000+03:00		3	Fish , posho	Fried fish stew, maize posho		2
		08:00:00.000+03:00		1	Tea	Black tea	I cup	2
		08:00:00.000+03:00		1	Cassava, oddi	Cassava, gnats, simsim		1
		14:00:00.000+03:00		3	Silver fish, greens			1
		08:58:00.000+03:00		1	Maize, porridge	Maize, white porridge		1
		08:00:00.000+03:00		1	Dodo, posho	Greens, Maize posho		3
		14:00:00.000+03:00		3	Cassava, beans			3
		21:00:00.000+03:00		5	Cassava, beans			3
		08:11:00.000+03:00		1	Beans, posho	Beans, Maize		1
		14:12:00.000+03:00		3	Beans, posho			1
		19:13:00.000+03:00		5	Eggs, posho	Maize, fried eggs		1
		13:00:00.000+03:00		3	Passion juice	Passion fruits	2 cups	3
		08:20:00.000+03:00		1	Tea, daddies	Black tea, daddies		3
		08:29:00.000+03:00		1	Porridge	White porridge		2
		13:30:00.000+03:00		3	Beans, posho	Maize, beans		2
		08:35:00.000+03:00		1	Tea, rice	Black tea, rice		3
		14:35:00.000+03:00		3	Cabbage, rice			3
		20:35:00.000+03:00		5	Greens, posho			3
		07:36:00.000+03:00		1	Tea	Black tea		1
		14:41:00.000+03:00		3	Posho, meat	Maize posho beef		1
		19:00:00.000+03:00		4	Yogurt		500ml	2
		08:00:00.000+03:00		1	Tea, bread	Black tea, bread		3
		14:00:00.000+03:00		3	Poaho, okla	Maize posho, greens		3
		20:00:00.000+03:00		5	Greens, millet			1
		08:00:00.000+03:00		1	Tea	Black tea	1 cup	1
		10:00:00.000+03:00		2	Porridge	Maize porridge	I cup	1
		14:00:00.000+03:00		3	Millet posho, okra	Millet, greens		1
		20:00:00.000+03:00		4	Fish, posho	Fish, maize posho		1
		11:00:00.000+03:00		1	Porridge	Maize porridge	2 cup	1
		20:00:00.000+03:00		5	Gnuts, cassava			1
		08:00:00.000+03:00		1	Tea, bread	Black tea, bread		3
		08:00:00.000+03:00		1	Tea, pasted bread	Black tea, pasted bread		1
		14:00:00.000+03:00		3	Peas, cassava	Peas, cassava		1
		08:00:00.000+03:00		1	Tea, beans, posho	Black tea, beans, maize posho		1
		10:37:00.000+03:00		1	Tea, chapati	Milk, chapati	1 cup, 2 chapati	3
		21:00:00.000+03:00		5	Liver, posho	Liver, posho		3
		08:00:00.000+03:00		1	Porridge, bread	White porridge, bread		3
		13:00:00.000+03:00		3	Meat, posho	Beef , maize posho		3
		20:00:00.000+03:00		5	Meat, posho	Beef, maize posho		3
TEA	8	10:30:00.000+03:00		1	Bread		1 cup	2
Rice	11	13:32:00.000+03:00		3	Cabbage and soda		1/4 kg	1
Cassava	2	21:03:00.000+03:00		5	Deep fried pork		3 pieces of cassava and 1/2 kg of pork	2
IRISH	4	07:50:00.000+03:00		1	Tea		1 plate	1
		09:00:00.000+03:00		1	Tea, cassava	Black tea, cassava		3
		14:00:00.000+03:00		3	Greens, posho			1
		20:00:00.000+03:00		5	Beans, rice			1
Posho	10	12:40:00.000+03:00		2	Beans		1/4kg	1
MATOOKE	7	18:00:00.000+03:00		4	Beans		1plate	1
juice	5	09:30:00.000+03:00		1			1 glass
		09:00:00.000+03:00		1	Banana	Yellows	5	3
		13:00:00.000+03:00		3	Yellow banana	Yellow banana	5	3
		21:00:00.000+03:00		5	Banana	Yellow banana	6	3
		09:00:00.000+03:00		1	Juice, ovacado	Passion, ovacado		3
		10:01:00.000+03:00		1	Tea,bread	Black tea, bread	1 cup, 2bread tossed	3
		20:00:00.000+03:00		5	Greens, rice	Greens, rice		3
		08:00:00.000+03:00		1	Greens, rice			3
porridge	9	09:00:00.000+03:00		1	None		1 cup	1
Posho	10	13:02:00.000+03:00		3	Silver fish in beans		1/4 kg	2
Posho	10	20:30:00.000+03:00		5	Pasted boo		1/4kg	1
TEA	8	08:40:00.000+03:00		1	Sphaghetti with eggs		1 cup and 3 eggs	1
		09:00:00.000+03:00		1	Tea, bread	Black tea , bread		3
		14:08:00.000+03:00		3	Rice, meat	Rice, meat		3
		20:00:00.000+03:00		5	Tea	Black tea		3
Sweet potatoes	15	07:08:00.000+03:00		1	Gnuts		4 pieces	1
Posho	10	13:00:00.000+03:00		3	Boo		1/4kg	1
Sweet potatoes	15	20:00:00.000+03:00		1	Gnuts		4 pieces	1
		08:00:00.000+03:00		1	Irish, G. Nuts			3
		14:00:00.000+03:00		3	G nuts, Kalo	Millet Kalo, g nuts		3
		20:00:00.000+03:00		5	G nuts, Kalo	Millet posho, g nuts		3
Posho	10	13:30:00.000+03:00		1	Greens		1/4kg	1
Posho	10	15:15:00.000+03:00		2	Vegetables		1/4kg	1
Posho	10	17:00:00.000+03:00		4	Boo		1/4kg	1
TEA	8	08:10:00.000+03:00		1	Rice		1cup	1
Rice	11	13:30:00.000+03:00		3	Cabbages		1/4kg	1
porridge	9	15:00:00.000+03:00		4	None		1cup	1
Posho	10	22:30:00.000+03:00		5	Beans		Less than 1/4	1
Posho	10	13:38:00.000+03:00		3	Boo		1/4 kg	1
Posho	10	20:39:00.000+03:00		5	Beans		1/4	1
		10:32:00.000+03:00		1	Tea, Irish	Black tea, irish		3
		13:00:00.000+03:00		3	Beans, posho	Maize, beans		3
		21:00:00.000+03:00		4	Greens, cassava			3
		09:00:00.000+03:00		1	Tea	Black tea	1 cups	1
		14:00:00.000+03:00		3	Greens, posho	Greens, maize posho		1
		21:00:00.000+03:00		5	Greens, cassava	Greens, cassava		3
		09:00:00.000+03:00		1	Tea chapati	Black tea, chapati		3
		13:00:00.000+03:00		3	Beans, posho			3
		21:00:00.000+03:00		5	Beans, posho	Maize posho, beans,		3
		09:00:00.000+03:00		1	Posho, beans	Maize posho, beans		3
		09:00:00.000+03:00		1	Egg plant, posho	Maize posho, eggplant		3
		14:00:00.000+03:00		3	Cabbage, posho			3
		21:00:00.000+03:00		5	Irish, eggs			3
		08:00:00.000+03:00		1	Peas, cassava			3
		08:00:00.000+03:00		1	Beans, cassava	Beans, cassava		3
		14:00:00.000+03:00		3	Eggs		4 eggs	4
IRISH	4	09:30:00.000+03:00		1	Tea		1plate	1
Cassava	2	13:33:00.000+03:00		3	Pasted beans		4pieces	1
TEA	8	20:00:00.000+03:00		5	Veg		1/4kg	1
porridge	9	07:04:00.000+03:00		1	None		1cup	1
TEA	8			1	Potatoes and peas	1 plate	1 plate	1
Posho	10			3	Meat	Fried	1 plate	1
TEA	8			5	Bread	Hot with sugar	1 cup, 3 loaves of bread	3
Rice	11			1	Beans	Salt lake, carrots , cooking oil	1 plate	1
Rice	11			3	Beans	Salt, cooking oil	1 plate	3
Rice	11			5	Beans	Cooking oil	1 plate	1
TEA	8			1	Cassava	Sugar, salt	1 plate and 1 cup	1
Cassava	2			3	Ground nut paste	Salt	1 plate	1
Posho	10			5	Fish	Gnuts, salt	1 plate	1
BREAD	1			1	Beans	Salt	1 plate	1
BREAD	1			3	Greens	Salt	1 plate	1
BREAD	1			5	Silver fish, water	Salt	1 plate	1
Cassava	2			5	Tea,peas	Sugar, salt, cooking oil	1 plate	1
		08:00:00.000+03:00		1	Bread and tea	Bread and black tea		1
		13:00:00.000+03:00		3	Greens, posho			3
		20:00:00.000+03:00		3	Beans, rice			3
		08:47:00.000+03:00		1	Tea, bread	Black tea, bread		1
		14:00:00.000+03:00		3	Beans, rice			1
		20:00:00.000+03:00		5	Pork, cassava			5
		08:00:00.000+03:00		1	Milk			1
		08:00:00.000+03:00		1	Greens, posho			3
		13:00:00.000+03:00		3	Silver fish, posho			3
		20:00:00.000+03:00		3	Beans, posho			3
		08:00:00.000+03:00		1	Cabbage, posho			3
		08:00:00.000+03:00		1	Tea, pumpkin			3
		13:00:00.000+03:00		3	Greens, Kalo			3
		20:00:00.000+03:00		5	Greens, Kalo			3
		13:00:00.000+03:00		1	Bread, tea			3
		13:00:00.000+03:00		3	Posho, beans			3
		20:00:00.000+03:00		5	Posho, cabbage			3
		08:00:00.000+03:00		1	Posho, green plants			2
		20:00:00.000+03:00		5	Posho, beans			2
		08:00:00.000+03:00		1	Tea, bread			2
		08:30:00.000+03:00		1	Beans, posho			1
		19:00:00.000+03:00		4	Posho, greens			3
		08:00:00.000+03:00		1	Tea	Tea black		1
		20:00:00.000+03:00		5	Posho, beans			3
		08:00:00.000+03:00		1	Brad, tea			3
		14:00:00.000+03:00		3	Fish, rice			3
		20:00:00.000+03:00		5	Fish, rice			3
		08:00:00.000+03:00		1	Tea, rice			3
		14:00:00.000+03:00		3	Fish, posho, cabbage			3
		20:00:00.000+03:00		5	Rice, meat			3
		10:00:00.000+03:00		1	Black tea			1
		18:52:00.000+03:00		4	Silver fish, posho			3
		08:00:00.000+03:00		1	Greens, eggplant			1
		13:00:00.000+03:00		3	Maize, beans			1
		15:00:00.000+03:00		4	Egg plant			1
		17:00:00.000+03:00		5	Pasted greens, cassava			1
		10:00:00.000+03:00		1	Tea	Black tea		3
		14:00:00.000+03:00		3	Beans, rice			3
		16:00:00.000+03:00		4	Beans, rice			3
		08:00:00.000+03:00		1	Eggplant, potatoes			3
		14:00:00.000+03:00		3	Posho, greens			3
		21:00:00.000+03:00		5	Beans, posho			3
		10:00:00.000+03:00		1	Tea, bread			3
		14:00:00.000+03:00		3	Beans, posho			3
		19:00:00.000+03:00		5	Beans posho, Dodo			3
		08:00:00.000+03:00		1	Microns, tea			3
		15:00:00.000+03:00		3	Beans, posho			3
		20:00:00.000+03:00		5	Beans, posho, tea			3
TEA	8			1	Bread	Sugar	1 cup, 2loaves	2
Rice	11			3	Beans	Salt, cooking oil	1 plate	1
Rice	11			5	Beans	Salt, cooking oil	1 plate	1
TEA	8			1	Bread	None	1 cup and 2 loaves	3
IRISH	4			1	Beans	Cooking oil , carrots, green pepper	1 plate	1
Posho	10			5	Greens	Green pepper, carrots	1 plate	1
TEA	8			1	Bread	None	1 cup and 2 loaves	3
TEA	8			1	Bread	None	1 cup and 2 loaves	1
Rice	11			1	Beans, water	None	1 plate	1
MATOOKE	7			5	Fish	Ground nut paste, onions	1 plate	1
TEA	8			1	Bread	None	1 cup and 1 mandazi	3
Posho	10			3	Beans	Green pepper, tomatoes, onions	1 plate	1
Posho	10			5	Beans	onions, tomatoes	1 plate	1
TEA	8			1	Bread	None	1 plate and 1 mandazi	3
TEA	8			1	Posho, beans	None	1 cup, 1 plate	1
Posho	10			3	Greens	None	1 plate	1
Rice	11			5	Egg plants	, cooking oil, onions, tomatoes	1 plate	1
Sweet potatoes	15			1	Tea, peas	None	1 cup and 1 plate	1
Posho	10			3	Meat	Tomatoes, onions	1 plate	1
TEA	8			5	Bread	None	1 plate	1
maize	6	08:00:00.000+03:00		1	tea	none	1 cup and one maize	1
rice	11	14:00:00.000+03:00		3	beans, porridge	onions, tomatoes	1 plate	1
rice	11	22:15:00.000+03:00		5	greens	onions,tomatoes	1 plate	2
IRISH	4	08:15:00.000+03:00		1	tea	none	1 plate, 1 cup	1
porridge	9	08:30:00.000+03:00		1	bread	none	1 cup, 1 loave	3
juice	5	13:00:00.000+03:00		2	yellow bananas	none	1 cup, 2 bananas	2
Posho	10	15:30:00.000+03:00		3	beans	tomatoes, onions	1 plate	1
Sweet potatoes	15	21:15:00.000+03:00		5	soda, ground nuts, bread	onions, tomatoes	1 plate, 1 bottle, 2 loaves	1
TEA	8	08:30:00.000+03:00		1	chapati	none	1 cup, 2 chapati	2
Posho	10	14:30:00.000+03:00		3	beans	onions, tomatoes, green peper	1 plate	1
MATOOKE	7	22:00:00.000+03:00		5	beans	onions, tomatoes	1 plate	1
TEA	8	08:30:00.000+03:00		1	posho, greens, egg plants	onions, tomatoes	1 cup, 1 plate	2
rice	11	14:30:00.000+03:00		3	beans	none	1 plate	1
Chapati	3	20:00:00.000+03:00		5	eggs	tomatoes	1 plate	2
Sweet potatoes	15	08:45:00.000+03:00		1	greens	tomatoes	1 plate	1
Posho	10	08:45:00.000+03:00		1	greens	tomatoes	1 plate	1
porridge	9	22:15:00.000+03:00		5	bread, porridge	none	1 cup, 1 plate	3
TEA	8	08:15:00.000+03:00		1	bread	none	1 cup and 1 loave	3
Posho	10	14:15:00.000+03:00		3	greens	onions, tomatoes	1 plate	1
Posho	10	22:30:00.000+03:00		5	greens	onions, tomatoes	1 plate	1
Posho	10	08:30:00.000+03:00		1	greens	onions	1 plate	1
Posho	10	15:30:00.000+03:00		3	greens	onions	1 plate	1
rice	11	22:00:00.000+03:00		5	fish	tomatoes, onions	1 plate	1
Posho	10	08:45:00.000+03:00		1	greens	onions, tomatoes	1 plate	1
Posho	10	14:30:00.000+03:00		3	greens	onions, tomatoes	1 plate	1
Posho	10	23:00:00.000+03:00		5	greens	onions, tomatoes	1 plate	1
TEA	8	08:30:00.000+03:00		1	apples	none	1 cup, 2 apple	2
rice	11	15:15:00.000+03:00		3	paes	onions	1 plate	1
rice	11	22:00:00.000+03:00		5	peas	onions, tomatoes	1 plate	1
Posho	10	15:14:00.000+03:00		3	Beans		1/4 kg	1
Posho	10	07:06:00.000+03:00		1	Beans		1/4 kg	1
porridge	9	12:15:00.000+03:00		1	Cassava		1cup	1
Posho	10	21:20:00.000+03:00		5	Beans		1/4kg	1
TEA	8	08:21:00.000+03:00		1	Cassava		1cup	1
TEA	8	22:30:00.000+03:00		1	Fried eggs		1 cup with 3 eggs	2
Rice	11	14:44:00.000+03:00		3	Meat and greens		1/4 kg	2
TEA	8	20:21:00.000+03:00		5	Chapati		1 cup	2
TEA	8	19:16:00.000+03:00		1	Bread		1 cup	1
Posho	10	16:36:00.000+03:00		3	Greens		1/4plate	1
TEA	8	09:40:00.000+03:00		1	Posho		1cup	1
Posho	10	07:30:00.000+03:00		1	Beans and tea		1/4kg	1
Posho	10	12:00:00.000+03:00		1	Silver fish		1plate	1
Posho	10	20:15:00.000+03:00		5	Silver fish	1plate	1 plate	1
TEA	8	07:39:00.000+03:00		1	Sweet potatoes		1cup	1
TEA	8	08:15:00.000+03:00		1	Sweet potatoes		1cup and 3pieces	1
Posho	10	08:16:00.000+03:00		3	Pasted silver fish		1/4kg	1
Posho	10	19:30:00.000+03:00		5	Pasted silver fish		1plate	1
TEA	8	09:50:00.000+03:00		1	Boiled eggs		1cup and 2 eggs	2
Posho	10	16:25:00.000+03:00		3	Beans		1/4kg	1
TEA	8	22:04:00.000+03:00		5	Roasted sweet potatoes		1 cup and 3 pieces	1
TEA	8	08:35:00.000+03:00		1	Roasted sweet potatoes		1cup and 2 pieces	1
		21:00:00.000+03:00		5	Beans, posho			1
		10:30:00.000+03:00		1	Tea, chapati			3
		13:14:00.000+03:00		3	Chicken, rice			3
		20:14:00.000+03:00		5	Vegetables, posho			3
		09:00:00.000+03:00		1	Tea, cassava			3
		14:00:00.000+03:00		3	Beans, posho			1
		20:00:00.000+03:00		5	Beans, posho
		10:00:00.000+03:00		1	Porridge, bans			3
		14:32:00.000+03:00		3	Beans, posho			3
		20:33:00.000+03:00		5	Eggplant, posho			3
Posho	10	20:37:00.000+03:00		5	Pasted meat		1plate	1
porridge	9	09:25:00.000+03:00		1	Sweet potatoes		1 cup and 3 pieces	1
		14:38:00.000+03:00		3	Silver fish, greens			1
		20:38:00.000+03:00		5	Greens, cassava			1
		10:39:00.000+03:00		1	Sumbusa, water			1
		09:00:00.000+03:00		1	Greens, cassava			1
		14:00:00.000+03:00		3	Beans, posho			1
		20:43:00.000+03:00		5	Greens			1
TEA	8	10:00:00.000+03:00		1	Cassava		1cup	1
Posho	10	16:00:00.000+03:00		3	Beans		1 plate	1
TEA	8	09:34:00.000+03:00		1	Posho		1cup	1
		09:00:00.000+03:00		1	Greens			1
		15:00:00.000+03:00		3	Beans, cassava			3
		21:00:00.000+03:00		5	Eggplant, posho			1
		08:00:00.000+03:00		1	Porridge			1
		15:00:00.000+03:00		3	Cassava, pasted eggplant			1
		20:00:00.000+03:00		5	Greens, posho			1
		08:53:00.000+03:00		1	Milk, Irish			3
		13:00:00.000+03:00		3	Greens, posho			3
		20:00:00.000+03:00		5	Rice, meat			3
		08:00:00.000+03:00		1	Dry tea, bread			1
		14:00:00.000+03:00		3	Greens, posho			1
		20:00:00.000+03:00		5	Beans, cassava			1
		23:00:00.000+03:00		5	Posho, beans			1
		10:04:00.000+03:00		1	Tea, chapati			2
		15:00:00.000+03:00		3	Beans, rice			2
		20:00:00.000+03:00		5	Greens, posho			1
TEA	8			1	Bread	None	1 cup and 2 loaves	3
Posho	10			3	Greens, water	Onions, tomatoes	1 plate	1
TEA	8			1	Chapati	None	1 cup, 1 chapati	3
Rice	11			3	Fish	Tomatoes, onions	1 plate	1
Rice	11			5	Fish	Onions, tomatoes, green pepper	1 plate	1
TEA	8			1	Bread	None	1 cup and 2 loaves	3
Posho	10			3	Beans, silver fish	Tomatoes, onions	1 plate	1
Posho	10			5	Beans, silver fish	Tomatoes,onions	1 plate	1
Sweet potatoes	15			1	Cassava, ground nuts	None	1 plate	1
Cassava	2			1	Fish	Tomatoes, onions	1 plate	1
Posho	10			3	Greens	None	1 plate	1
TEA	8			5	Bread	None	1 cup and 2 loaves	3
Chapati	3			1	Oddi	None	1	3
Posho	10			3	Greens	Tomatoes,onions	1 plate	1
Sweet potatoes	15			5	Silver fish	Onions	1 plate	1
BREAD	1			1	Soda	None	1 bottle and a loave	3
TEA	8			1	Bread	None	1 cup and 1 plate	3
Rice	11			3	Beans	None	1 plate	3
Rice	11			5	Greens	None	1 plate	1
TEA	8			1	Bread	None	1 cup, and 1 loave	3
Posho	10			3	Beans	Tomatoes	1 plate	1
Posho	10			5	Beans	None	1 plate	1
Posho	10			1	Greens, silver fish	None	1 plate	1
Posho	10			3	Greens	None	1 plate	1
TEA	8			1	Posho, beans	None	1 cup and 1 plate	1
Posho	10			3	Eggplants	Tomatoes, onions	1 plate		3
Rice	11			5	Eggplants	None	1 plate	3
TEA	8			1	Bread	None	1 cup and 2 loaves	3
Posho	10			3	Greens	Tomatoes	1 plate	1
Cassava	2			5	Egg plants	Tomatoes	1 plate	1
BREAD	1			1	Ground nuts paste	None	1 plate	1
BREAD	1			3	Ground nut paste	None	1 plate	1
porridge	9			5	None	None	1 cup	1
Posho	10			1	Pasted greens	Tomatoes	1 plate	1
Rice	11			3	Greens pasted	Tomatoes	1 plate	2
Posho	10			5	Beans	None	1 plate	1
BREAD	1			1	Tea	None	1 cup and 1 mandazi	2
TEA	8			1	Bread	None	1 cup and 1 mandazi	2
Posho	10			3	Cabbage	Onions and tomatoes	1 plate	2
Rice	11			5	Beans	None	1 plate	1
porridge	9			1		None	1 cup, half a plate	2
BREAD	1			3	Pasted silver fish	None	1 plate	1
Posho	10			1	Beans	None	1 plate	1
TEA	8			1	Bread	None	1 cup and 2 loaves	3
Rice	11			3	Beans	Tomatoes, onions	1 plate	1
Rice	11			5	Beans	Tomatoes, onions	1 plate	1
TEA	8			1	Bread	None	1 cup and 1 mandazi	3
Posho	10			3	Beans	Tomatoes, onions	1 plate	3
Posho	10			5	Beans	Tomatoes,onions	1 plate	1
Posho	10			1	Greens	None	1 plate	1
Posho	10			3	Greens	None	1 plate	1
TEA	8			5	Bread	None	1 cup and 1 loave	2
TEA	8	07:40:00.000+03:00		1	Snacks		1cup
Posho	10	14:01:00.000+03:00		3	Ground nuts		1/4kg	1
Posho	10	20:00:00.000+03:00		5	Ground nuts and tea		1/4kg	1
TEA	8	07:00:00.000+03:00		1	Cassava		1cup	1
Posho	10	14:54:00.000+03:00		3	Beans		1/4kg	1
Posho	10	08:02:00.000+03:00		1	Beans		1/2 a plate	1
Posho	10	13:59:00.000+03:00		3	Vegetables		1/4kg	1
Posho	10	20:15:00.000+03:00		5	Occra		1/4kg	1
Posho	10	09:12:00.000+03:00		1	Beans		1/2 plate	1
TEA	8	07:16:00.000+03:00		1	Cassava		1cup and 2pieces	1
porridge	9	14:08:00.000+03:00		3	Silver fish		1/4kg	1
porridge	9	13:00:00.000+03:00		5	Silver fish		1/4kg	1
TEA	8	10:20:00.000+03:00		1	Bread		1cup and 3 slices of bread	2
Posho	10	14:10:00.000+03:00		3	Fish		1/4kg	1
Posho	10	19:30:00.000+03:00		5	Beans		1/4kg	1
porridge	9	09:00:00.000+03:00		1	Bread		1 cup and 3 slices of bread	1
Posho	10	15:14:00.000+03:00		3	Beans		1/4 kg	1
Posho	10	20:36:00.000+03:00		5	Beans		1/4 kg	1
TEA	8	07:03:00.000+03:00		1	Posho		1cup	1
Posho	10	08:13:00.000+03:00		1	Beans		1/4 kg	1
Posho	10	14:13:00.000+03:00		3	Silver fish		1/4kg	1
Posho	10	21:50:00.000+03:00		5	Greens		1/4 kg	1
Posho	10	08:30:00.000+03:00		1	Vegetables		1/4jg	1
TEA	8	09:32:00.000+03:00		1	Rice		1cup	1
Posho	10	14:32:00.000+03:00		3	Beans		1/4 kg	1
Posho	10	20:18:00.000+03:00		5		Greens	1/4kg	1
maize	6	12:46:00.000+03:00		1	Tea		1plate	1
Posho	10	09:36:00.000+03:00		1	Beans		1/2 plate	1
Posho	10	14:37:00.000+03:00		3	Beans		1/4 kg	1
Posho	10	20:00:00.000+03:00		5	Beans		1/4 kg	1
TEA	8	08:40:00.000+03:00		1	None		1cup	1
porridge	9	10:43:00.000+03:00		1	Chips		1cup	1
Sweet potatoes	15	17:44:00.000+03:00		5	Pasted meat		1 plate	1
TEA	8	08:37:00.000+03:00		1	Bread		1cup	1
porridge	9	10:30:00.000+03:00		1	Vegetables		1plate	2
Rice	11	15:30:00.000+03:00		3	Egg plants and vegetables		1plate	2
Posho	10	10:30:00.000+03:00		1	Silver fish		1/4 kg	2
Posho	10	10:13:00.000+03:00		1	Occra		1/4 kg	1
Posho	10	13:00:00.000+03:00		3	Beans		1/4 kg	1
Rice	11	10:05:00.000+03:00		1	Beans		1/2 plate	1
Posho	10	18:49:00.000+03:00		5	Green vegetables		1/4 kg	1
TEA	8			1	Cassava	None	1 cup and 1 plate	3
BREAD	1			3	Chicken	Tomatoes, onions, green	1 plate	3
Rice	11			5	Beans	Onions, tomatoes	1 plate	3
TEA	8			1	Bread	None	1 cup and 2 loaves	3
BREAD	1			1	Greens	Ground nut paste	1 plate	3
BREAD	1			3	Greens	Onions	1 plate	3
Cassava	2			5	Beans	None	1 plate	2
TEA	8			1	Rice	None	1 cup and 1 plate	1
Rice	11			3	Beans	Tomatoes	1 plate	3
TEA	8			5	Bread	None	1 cup and 2 loaves	3
Cassava	2			3	Beans	None	1 plate	1
Cassava	2			5	beans	None	1 plate	1
Posho	10			1	Eggplants	Tomatoes, onions	1 plate	1
TEA	8			5	Bread	None	1 cup and 2 loaves	3
Posho	10			1	Meat	Onions, tomatoes	1 plate	1
TEA	8	09:30:00.000+03:00		1	Matooke	None	1 cup and 1 plate	3
TEA	8	03:30:00.000+03:00		3	Yams	None	1 cup and 1 plate	3
Rice	11	22:00:00.000+03:00		5	Fish	Ground nut paste	1 plate	3
juice	5	11:18:00.000+03:00		1	Bread		1 bottle	2
Posho	10	13:05:00.000+03:00		3	Pasted boo		1/4 kg	1
TEA	8	19:30:00.000+03:00		5	None		1cup	1
TEA	8	09:19:00.000+03:00		1	Bread		1cup	1
Posho	10	13:21:00.000+03:00		1	Vegetables		1plate	1
Posho	10	20:24:00.000+03:00		3	Vegetables		1plate	1
TEA	8	09:22:00.000+03:00		1	None		1 cup	1
TEA	8	09:25:00.000+03:00		1	Bread		1cup	1
Posho	10	15:25:00.000+03:00		3	Beans		1plate	1
Posho	10	20:25:00.000+03:00		5	Greens		1	1
TEA	8	08:15:00.000+03:00		1	Bread		1 cup	1
Cassava	2	13:28:00.000+03:00		3	Tea		3pieces and 1 cup	2
BREAD	1	06:40:00.000+03:00		3	Tea		1cup	2
Posho	10	19:40:00.000+03:00		5	Beans		1 plate	1
Cassava	2	08:41:00.000+03:00		1	Tea		1cup	1
IRISH	4	09:47:00.000+03:00		1	Maize mixed with beans		1 plate	2
Posho	10	12:27:00.000+03:00		3	Greens and silver fish		1plate	3
Posho	10	20:50:00.000+03:00		5	Beans and ovavado		1 plate	2
porridge	9	09:51:00.000+03:00		1	Cassava		1 cup	1
Posho	10	02:22:00.000+03:00		3	Silver fish		1/4 kg	3
Posho	10	09:58:00.000+03:00		5	Beans and silver fish		1plate	3
TEA	8	08:15:00.000+03:00		1	Rice		1 cup	1
Posho	10	12:16:00.000+03:00		3	Beans		1 plate	1
Posho	10	20:15:00.000+03:00		5	Beans		1 plate	1
maize	6	09:17:00.000+03:00		1	Beans		1plate	1
Posho	10	13:19:00.000+03:00		3	Greens		1/4 kg	1
Posho	10	20:20:00.000+03:00		5	Greens		1/4 kg	1
TEA	8	08:23:00.000+03:00		1	Bread		1 cup	1
Posho	10	13:30:00.000+03:00		3	Vegetables		1 plate	1
Posho	10	06:30:00.000+03:00		5	Silver fish		1 plate	1
TEA	8	07:16:00.000+03:00		1	Bread		1 cup	1
Posho	10	15:28:00.000+03:00		3	Beans		1plate	1
Posho	10	07:10:00.000+03:00		1	Beans		1 plate	1
TEA	8	12:31:00.000+03:00		1	Sweet potatoes		1 cup	1
Posho	10	20:32:00.000+03:00		3	Beans		1 plate	1
TEA	8	09:32:00.000+03:00		1	Cassava		1 cup	1
Posho	10	16:35:00.000+03:00		3	Beans		1 plate	1
TEA	8	08:36:00.000+03:00		1	None		1 cup	1
Posho	10	20:39:00.000+03:00		3	Beans		1 plate	1
Cassava	2	14:42:00.000+03:00		3	Beans		1 plate	1
Cassava	2	20:43:00.000+03:00		5	Beans		1 plate	1
Rice	11	07:47:00.000+03:00		1	Peanut		1 plate	1
porridge	9	10:48:00.000+03:00		1	Cassava		1 cup	1
TEA	8	06:06:00.000+03:00		1	None		1 cup	1
juice	5	13:35:00.000+03:00		3	None		1 Glass	2
IRISH	4	21:52:00.000+03:00		4	Tea		1 plate	1
IRISH	4	09:30:00.000+03:00		1	Tea		1 plate	1
TEA	8	08:20:00.000+03:00		1	Fried cassava		1 cup	2
Posho	10	14:16:00.000+03:00		3	Pasted boo		1 Plate	1
Posho	10	21:22:00.000+03:00		4	Pasted boo		1 plate	1
TEA	8	08:27:00.000+03:00		1	Fried cassava		1 cup	1
porridge	9	10:30:00.000+03:00		1	Donut		2 cups	1
Posho	10	13:33:00.000+03:00		3	None		1/2 kg	1
Posho	10	20:31:00.000+03:00		5	Milk		1 cup	1
TEA	8	07:11:00.000+03:00		1	Egg plants		1 cup	1
Cassava	2	13:35:00.000+03:00		3	Meat		1 plate	1
TEA	8	22:00:00.000+03:00		4	Bread		1 cup	1
TEA	8	08:36:00.000+03:00		1	Bread		1 cup	1
Cassava	2	10:39:00.000+03:00		1	Beans		1 plate	2
Posho	10	14:00:00.000+03:00		3	Vegetables		1 plate	2
Posho	10	20:40:00.000+03:00		3	Vegetables		1 plate	2
porridge	9	07:15:00.000+03:00		1	None		1 cup	1
IRISH	4	10:46:00.000+03:00		1	Eggs		1 plate	1
Rice	11	20:31:00.000+03:00		3	Beans		1 plate	1
TEA	8	20:43:00.000+03:00		5	Yellow bananas		1 cup	4
TEA	8	07:15:00.000+03:00		1	Chapati		1 cup	4
TEA	8	08:30:00.000+03:00		1	Nyoi		1 cup	2
Cassava	2	19:30:00.000+03:00		3	Vegetables		1 plate	1
Posho	10	20:30:00.000+03:00		4	Beans		1 plate	1
TEA	8	08:30:00.000+03:00		1	Fried cassava		1 cup	2
juice	5	10:50:00.000+03:00		1	None		1 tin
Posho	10	15:30:00.000+03:00		3	Peas		1 plate	1
juice	5	23:57:00.000+03:00		5	None		1 tin	2
MATOOKE	7	10:30:00.000+03:00		1	None		2	3
porridge	9	07:03:00.000+03:00		1	None		1 cup	1
Posho	10	14:31:00.000+03:00		3	Greens		1 plate	1
Posho	10	10:05:00.000+03:00		5	Greens		1 plate	1
TEA	8	19:06:00.000+03:00		1	Cassava		1 cup	1
TEA	8	10:09:00.000+03:00		1	Chapati and beans		1 cup	2
Posho	10	14:09:00.000+03:00		3	Beans		1 plate	1
Posho	10	09:01:00.000+03:00		1	Beans		1 plate	1
TEA	8	08:30:00.000+03:00		1	Rice		1 cup	1
TEA	8	08:17:00.000+03:00		1	None		1 cup	1
TEA	8	10:00:00.000+03:00		1	None		1 cup	1
Cassava	2	13:30:00.000+03:00		3	Beans		1 plate	1
Posho	10	20:17:00.000+03:00		4	Beans		1 plate	1
TEA	8	08:11:00.000+03:00		1	Fried cassava		1 cup	2
TEA	8	08:28:00.000+03:00		1	Chapati		1 cup	4
Rice	11	12:00:00.000+03:00		3	Beans		1 plate	1
Posho	10	07:00:00.000+03:00		4	Dodo		1 plate	1
TEA	8	07:00:00.000+03:00		1	None		1 cup	1
TEA	8	09:33:00.000+03:00		1	Chapati		1 cup	2
Cassava	2	14:00:00.000+03:00		3	Peas		1 plate	1
TEA	8	20:34:00.000+03:00		5	Sphaghetti		1	1
Chapati	3	07:35:00.000+03:00		1	Peas		1 plate	2
MATOOKE	7	08:40:00.000+03:00		1	Ovacado		1	3
Posho	10	14:54:00.000+03:00		3	Eggs and beans		1 plate	1
juice	5	21:30:00.000+03:00		4	None		1 glass	4
Sphaghetti	13	07:23:00.000+03:00		1	None		1 plate	1
maize	6	09:45:00.000+03:00		1	Tea		1 plate	4
Posho	10	17:46:00.000+03:00		3	Beans		1 plate	2
Rice	11	19:11:00.000+03:00		5	Cow peas		1 plate	2
MATOOKE	7	20:29:00.000+03:00		1	Tea		1 plate	1
Posho	10	16:51:00.000+03:00		3	Beans		1 plate	2
TEA	8	09:34:00.000+03:00		1	Gnuts		1 cup	3
Posho	10	14:20:00.000+03:00		3	Beans		1 plate	1
Posho	10	08:28:00.000+03:00		5	Fish		1 plate	1
MATOOKE	7	10:38:00.000+03:00		1	Irish		1 plate	4
Rice	11	21:08:00.000+03:00		5	Cabbage		1 plate	4
Cassava	2	19:30:00.000+03:00		1	Cow peas		1 plate	1
Sweet potatoes	15	06:42:00.000+03:00		1	Vegetables		1 plate	1
simsim	12	07:30:00.000+03:00		5	Dry egg plants and silver fish		1 plate	1
Cassava	2	14:46:00.000+03:00		3	Beans		1 plate	2
TEA	8	08:47:00.000+03:00		1	Bread		1 cup	1
TEA	8	10:58:00.000+03:00		1	Gojja		1 cup	1
Posho	10	14:01:00.000+03:00		3	Barack beans		1 plate	1
TEA	8			1	Cassava and beans	None	1 cup and 1 plate	1
Posho	10			3	Greens	tomatoes	1 plate	1
Posho	10			5	Silver fish	Onions, tomatoes	1 plate	2
TEA	8			1	Bread	None	1 cup and 2 loaves	3
Posho	10			3	Greens, pasted	Tomatoes	1 plate	3
Posho	10			5	Beans	Onions, tomatoes	1 plate	2
Posho	10			1	Tea, greens	Onions, tomatoes	1 cup, and 1 plate	1
Posho	10			3	Greens	Tomatoes	1 plate	1
TEA	8			5	Bread	None	1 cup and 1 mandazi	2
TEA	8			1	Bread	None	1 cup and 1 mandazi	2
Posho	10			3	Greens	Tomatoes	1 plate	2
TEA	8			5	Bread	None	1 cup and 2 loaves	2
TEA	8			1	Posho, greens	None	1 cup and 1 plate	2
Cassava	2			3	Peas	Tomatoes	1 plate	2
BREAD	1			5	Pasted, silver fish	Tomatoes	1 plate	2
Sweet potatoes	15			1	Beans	Tomatoes, onions, green pepper	1 plate	1
Posho	10			3	Peas	Tomatoes	1 plate	1
Posho	10			5	Greens	none	1 plate	1
TEA	8			1	Bread	None	1 cup and 2 loaves	3
Posho	10			3	beans	Tomatoes	1 plate	3
Posho	10			5	Beans	Onions and tomatoes	1 plate	3
Sweet potatoes	15			1	greens and silver fish	tomatoes, onions	1 plate	1
Cassava	2			3	Greens	Tomatoes	1 plate	1
Cassava	2			5	Greens	Tomatoes	1 plate	1
Posho	10			1	Greens and tea	Tomatoes and onions	1 plate and 1 cup	2
Posho	10			3	Beans	Tomatoes onions and carrots	1 plate	1
Posho	10			5	Greens	Tomatoes and onions	1 plate	3
TEA	8			1	Bread	None	1 cup and 2 loaves	3
Posho	10			3	Meat	Tomatoes and onions	1 plate	3
Posho	10			5	Greens	Tomatoes and onions	1 plate	3
Cassava	2			1	Beans	Onions, tomatoes	1 plate	1
Posho	10			3	Chicken	Tomatoes, curry powder, onions	1 plate	3
Posho	10			5	Greens	Onions, tomatoes	1 plate	3
Posho	10			1	Greens	Tomatoes	1 plate	1
Posho	10			3	Cabbage	Tomatoes	1 plate	1
Posho	10			5	Greens	Tomatoes, onions	1 plate	1
TEA	8			1	Bread	None	1 cup and 2 loaves	3
Posho	10			3	Beans	Tomatoes	1 plate	1
Posho	10			5	Beans	Tomatoes	1 plate	1
TEA	8			1	Bread	None	1 cup and 1 ban	3
Posho	10			3	Beans	Tomatoes	1 plate	1
IRISH	4			1	Ground nut paste	Tomatoes, onions	1 plate	3
BREAD	1			3	Greens and eggs	Tomatoes	1 plate	1
TEA	8			5	Pampkins	None	1 plate	1
Posho	10			1	Beans	Onions, tomatoes	1 plate	1
Posho	10			3	Green's	Tomatoes	1 plate	1
TEA	8			5	Cassava	none	1 cup and 1 plate	1
TEA	8			1	Irish	Tomatoes, onions	1 cup and 1 plate	1
IRISH	4			3	Eggs	Tomatoes	1 plate	1
Rice	11			5	Beans	None	1 plate	1
TEA	8			1	Chapati	None	1 cup and 2 chapati	2
Posho	10			3	Greens	Tomatoes	1 plate	1
Posho	10			5	Beans	Tomatoes, onions	1 plate	1
TEA	8			1	Bread	None	1 cup and 2 loaves	3
Posho	10			3	Chicken	Tomatoes, onions, green pepper	1 plate	3
Cassava	2			5	Ground nut paste	Tomatoes	1 plate	1
TEA	8			1	Bread	None	1 cup and 2 loaves	3
Posho	10			3	Chicken	Tomatoes	1 plate	3
Cassava	2			5	Ground nut paste	Tomatoes, onions	1 plate	3
Posho	10			1	Greens and eggs	Tomatoes	1 plate	1
Posho	10			3	Greens and eggs	Tomatoes	1 plate	2
Posho	10			5	Greens and eggs	Tomatoes	1 plate	1
Posho	10			1	Greens and eggs	Tomatoes	1 plate	1
Posho	10			3	Greens and eggs	Tomatoes	1 plate	1
Posho	10			5	Greens	None	None	1
Cassava	2			1	Tea	None	1 cup and 1 plate	1
Posho	10			3	Eggplants	Tomatoes	1 plate	1
TEA	8			5	Cassava	None	1 cup and 1 plate	1
TEA	8			1	Bread	None	1 cup and 2 loaves	3
MATOOKE	7			3	Fish	Ground nut paste and tomatoes	1 plate	1
Rice	11			5	Fish	Ground nut paste and tomatoes	1 plate	1
Posho	10			1	Eggplants	Onions, tomatoes	1 plate	1
Posho	10			3	Beans and greens	Tomatoes with curry powder	1 plate	1
Posho	10			5	Beans and greens	Tomatoes with curry powder	1 plate	1
Posho	10			1	Meat and beans	Tomatoes, onions, pepper	1 plate	2
Posho	10			3	Greens	Tomatoes	1 plate	2
Posho	10			5	Greens	Tomatoes	1 plate	1
Rice	11			1	Beans	Tomatoes, onions	1 plate	1
Sweet potatoes	15			5	Ground nut paste	None	1 plate	1
TEA	8			1	Bread	None	1 cup and 1 ban	3
Posho	10			3	Beans	tomatoes, onions	1 plate	1
Posho	10			5	Greens	Tomatoes	1 plate	1
Posho	10			1	Beans	Tomatoes	1 plate	1
Rice	11			5	Greens	Tomatoes	1 plate	1
TEA	8			1	Cassava chips	None	1 cup and 1 plate	3
Rice	11			3	Meat	Tomatoes, onions	1 plate	3
Posho	10			5	Meat	Tomatoes, onions	1 plate	1
TEA	8			1	Bread	None	1 cup and 2 loaves	1
Posho	10			5	Beans	Tomatoes,	1 plate	1
Posho	10			1	Beans	Tomatoes	1 plate	1
Posho	10			1	Beans	None	None	3
Posho	10			5	Greens	None	1 plate	1
Posho	10			1	Beans	None	None	1
Posho	10			1	Greens	None	None	1
Posho	10			3	None	Tomatoes, onions	1 plate	3
TEA	8			1	Rice	None	1 cup and 1 plate	1
Posho	10			3	Greens	Tomatoes	1 plate	1
Rice	11			5	Beans	Onions, tomatoes	1 plate	3
TEA	8			1	Cassava, eggs	Tomatoes	1 cup and 1 plate	1
Cassava	2			3	Pork	Tomatoes, onions	1 plate	1
TEA	8			5	Bread	None	1 cup and 2 loaves	3
Posho	10			3	Greens	Tomatoes	1 plate	1
Posho	10			5	Greens	Tomatoes, onions	1 plate	1
TEA	8			1	Chapatti	None	1 cup and 2 Chapatti	3
MATOOKE	7			1	Tea	Tomatoes, onions	1 cup and 1 plate	1
Posho	10			3	Greens	Tomatoes	1 plate	1
Rice	11			5	Beans	Tomatoes, onions	1 plate	3
Posho	10			1	Beans	Tomatoes	1 plate	1
Posho	10			3	Eggplants	Tomatoes, onions	1 plate	1
Posho	10			5	Greens	Tomatoes	1 plate	1
TEA	8			1	Bread	None	1 cup and 2 loaves	3
Posho	10			3	Beans	None	1 plate	1
Posho	10			5	Beans	None	1 plate	1
TEA	8			1	Cassava	None	1 cup and 1 plate	3
Posho	10			5	Greens	Tomatoes	1 plate	1
TEA	8			1	Bread	None	1 cup and 2 loaves	3
Posho	10			3	Meat	Tomatoes onions	1 plate	3
TEA	8			1	Bread	None	1 cup and 2 loaves	3
Posho	10			3	Beans	Tomatoes	1 plate	1
Posho	10			5	Beans	Tomatoes	1 plate	1
Cassava	2			1	Beans	Tomatoes	1 plate	1
Cassava	2			5	Beans	None	1 plate	1
TEA	8	10:10:00.000+03:00		1	Cassava, simsim	Tea
Posho	10	21:03:00.000+03:00		4	Green vegetables	Sukuma wiiki		1
Sweet potatoes	15	10:08:00.000+03:00		1	Tea, beans		A full plate	1
Posho	10	15:25:00.000+03:00		3	Dodo		A full plate	1
TEA	8	08:10:00.000+03:00		1	Cassava chips			2
TEA	8	08:30:00.000+03:00		1	Bread			2
Posho	10	13:18:00.000+03:00		3	Beans		A full plate	1
TEA	8	21:30:00.000+03:00		4	Eggs, bread, chapati			2

## Sheet: analysed prevalence
codhealth facility	age	age range	code age	education level	code education level	obstetrics and gyn history	codelnmp	parity	gravidity	abortions	anc attendance	last deworming	code last deworming	location of current place of residence	code location of current place of residence	marital status	code marital status	estimate house hold income	range estimate house hold income	code estimate house hold income	individual factors	Have you changed from the time you became pregnant?	code Have you changed from the time you became pregnant?	Which food stuffs have you included in your diet as a result of the Pregnancy?	Do you use family planning to space your children?	code Do you use family planning to space your children?	.Have you been receiving iron(brown) tablets during hospital?	code.Have you been receiving iron(brown) tablets during hospital?	howlongdoyoutakebeforeyoudeliveranotherchild	sociocultural factors	what is the staple food in your family	Which foods are you restricted from eating in your culture?	Which foods are you restricted from eating when you are pregnant in your culture?	Health sector related factors	how long do you take to reach the hospital?	Are you always assessed about your feeding during the visits in this hospital?	codeare you always assessed about your feeding during the visits in this hospital?	Have you ever been taught about feeding habits during pregnancy?	coded have you ever been taught about feeding habits during pregnancy?	undernutrition	24-hour recall	how many food items listed	WOMEN DIETARY DIVERITY QUESTION MODEL	mdda	mddb	mddc	mddd	mdde	mddf
2	18	23-26	3	primary	2		1	0	1	0	6	no	2	rural	2	unmarried	2	50000	0-500000	1		yes	1	None	no		yes	1	0		Beans, posho, cassava	None	None		60	yes	1	yes	1	0		3		1	1	1	1	1	0
2	17	15-18	1	primary	2		1	0	1	0	6	no	2	rural	2	unmarried	2	100000	0-500000	1		no	2	None	no	2	yes	1	0		greens,beans,posho	None	None		120	no	2	no	2	1		1		1	1	1	1	0	1
2	18	15-18	1	secondary	3		2	0	1	0	4	no	2	urban	1	married	1	400000	0-500000	1		yes	1	GREENS	no	2	yes	1	8		Beans, posho, cassava	None	None		5	no	2	no	2	1		3		1	1	1	1	0	1
2	20	19-22	2	secondary	3		2	1	2	0	1	no	2	urban	1	married	1	100000	0-500000	1		yes	1	None	yes	1	no	2	2		Beans, posho, cassava	None	None		60	yes	1	yes	1	0		3		1	1	1	1	1	1
2	21	19-22	2	primary	2		2	1	2	0	1	no	2	urban	1	married	1	100000	0-500000	1		yes	1	None	no	2	no	2	3		Beans, posho, cassava	None	None		30	no	2	no	2	0		3		1	1	1	1	1	1
2	18	15-18	1	primary	2		2	0	1	0	1	no	2	urban	1	married	1	50000	0-500000	1		yes	1	None	no	2	no	2	0		Beans, posho, cassava	None	None		30	no	2	no	2	0		3		1	1	1	1	1	1
2	21	19-22	2	no formal education	1		2	1	2	0	1	no	2	urban	1	married	1	10000	0-500000	1		yes	1	GREENS	no	2	no	2	2		greens,beans,posho	None	None		120	yes	1	yes	1	0		-3		1	1	1	1	1	1
2	17	15-18	1	primary	2		2	0	1	0	1	no	2	urban	1	married	1	150000	0-500000	1		yes	1	None	no	2	no	2	0		Beans, posho, cassava	None	None		30	no	2	no	2	0		3		1	1	1	1	1	1
1	20	19-22	2	primary	2		2	0	1	0	1	no	2	rural	2	married	1	60000	0-500000	1		yes	1	None	yes	1	no	2	0		Beans, posho, cassava	Bitter greens	OCRA		60	yes	1	yes	1	0		3		1	1	1	1	0	1
2	23	23-26	3	secondary	3		2	0	1	0	3	yes	1	urban	1	married	1	180000	0-500000	1		yes	1	None	no	2	yes	1	0		NONE	None	None		120	yes	1	yes	1	0		1		1	1	1	1	1	1
2	23	23-26	3	primary	2		2	1	2	0	1	no	2	urban	1	married	1	10000	0-500000	1		yes	1	None	yes	1	yes	1	5		greens,beans,posho	None	None		60	yes	1	yes	1	0		1		0	1	1	1	1	1
2	22	19-22	2	primary	2		2	1	2	0	3	yes	1	urban	1	married	1	550000	500000-1000000	2		yes	1	None	no	2	yes	1	3		Beans, posho, cassava	None	None		60	yes	1	yes	1	0		3		1	1	1	1	1	1
2	16	15-18	1	primary	2		1	0	1	0	2	yes	1	urban	1	unmarried	2	200000	0-500000	1		yes	1	None	no	2	yes	1	0		Beans, posho, cassava	None	None		60	yes	1	yes	1	0		3		1	1	1	1	1	1
2	23	23-26	3	secondary	3		2	1	2	0	2	yes	1	urban	1	married	1	400000	0-500000	1		yes	1	None	no	2	yes	1	2		Beans, posho, cassava	None	None		30	yes	1	yes	1	0		3		1	1	1	1	1	1
2	20	19-22	2	primary	2		2	0	1	0	1	no	2	urban	1	married	1	100000	0-500000	1		yes	1	None	no	2	no	2	0		Beans, posho, cassava	None	None		60	no	2	no	2	0		3		1	1	1	1	1	1
2	16	15-18	1	primary	2		2	1	2	0	1	no	2	rural	2	married	1	200000	0-500000	1		yes	1	None	yes	1	no	2	3		Beans, posho , rice	None	None		240	yes	1	yes	1	0		3		1	1	0	1	1	1
2	19	19-22	2	primary	2		2	0	1	0	4	no	2	urban	1	married	1	400000	0-500000	1		yes	1	GREENS	yes	1	yes	1	0		Beans, posho, cassava	None	None		10	no	2	no	2	0		4		1	1	1	1	0	1
2	17	15-18	1	secondary	3		2	0	1	0	5	no	2	urban	1	married	1	400000	0-500000	1		yes	1	cereals	yes	1	yes	1	3		greens,beans,posho	None	None		10	yes	1	yes	1	0		4		1	1	1	1	1	0
2	18	15-18	1	primary	2		2	0	1	0	3	no	2	rural	2	married	1	400000	0-500000	1		yes	1	GREENS	yes	1	yes	1	0		greens,beans,posho	None	None		60	yes	1	yes	1	0		4		1	1	1	1	1	0
2	20	19-22	2	secondary	3		2	0	1	0	1	no	2	urban	1	unmarried	2	300000	0-500000	1		yes	1	None	no	2	no	2	0		Beans, posho, cassava	None	None		30	yes	1	no	2	0		2		1	1	1	1	0	1
2	18	15-18	1	primary	2		2	0	1	0	3	no	2	urban	1	married	1	400000	0-500000	1		yes	1	GREENS	no	2	no	2	0		BEANS,SWEET POTATOES	None	None		30	no	2	no	2	0		4		1	1	1	1	0	0
2	20	19-22	2	post-secondary	4		2	0	1	0	1	no	2	urban	1	unmarried	2	600000	500000-1000000	2		no	2	FRUITS	no	2	no	2	0		greens, matooke, fish	None	None		3	no	2	no	2	0		3		1	1	1	1	1	1
2	22	19-22	2	primary	2		2	3	4	0	4	yes	1	urban	1	unmarried	2	600000	500000-1000000	2		yes	1	GREENS	yes	1	yes	1	2		greens,beans,posho	None	None		10	no	2	yes	1	0		2		1	1	1	1	1	0
2	24	23-26	3	secondary	3		1	2	3	0	3	no	2	urban	1	married	1	10000	0-500000	1		no	2	GREENS	no	2	yes	1	2		BEANS,SWEET POTATOES	None	None		20	no	2	no	2	1		4		1	1	1	1	1	1
2	22	19-22	2	primary	2		2	1	3	1	4	no	2	urban	1	unmarried	2	200000	0-500000	1		no	2	GREENS	yes	1	yes	1	5		BEANS,SWEET POTATOES	None	None		35	no	2	no	2	0		4		1	1	1	1	1	1
2	16	15-18	1	secondary	3		2	1	2	0	1	no	2	rural	2	married	1	300000	0-500000	1		no	2	None	yes	1	no	2	3		Beans, posho , rice	None	None		240	no	2	yes	1	0		3		1	1	1	1	1	1
2	21	19-22	2	primary	2		2	0	2	1	4	no	2	rural	2	married	1	200000	0-500000	1		yes	1	None	yes	1	yes	1	2		Beans, posho , rice	None	None		60	yes	1	yes	1	0		4		1	1	1	1	1	1
1	23	23-26	3	secondary	3		2	0	1	0	5	yes	1	rural	2	unmarried	2	450000	0-500000	1		no	2	GREENS	no	2	yes	1	0		greens,beans,posho	None	None		30	yes	1	yes	1	0		4		1	1	1	1	0	0
1	20	19-22	2	primary	2		2	0	1	0	2	yes	1	urban	1	unmarried	2	160000	0-500000	1		no	2	GREENS	no	2	yes	1	0		greens,beans,posho	None	None		30	yes	1	yes	1	0		3		1	1	1	1	0	0
1	20	19-22	2	secondary	3		2	0	1	0	2	no	2	rural	2	unmarried	2	150000	0-500000	1		no	2	None	no	2	yes	1	0		greens,beans,posho	None	None		13	no	2	no	2	0		3		1	1	1	1	1	1
1	24	23-26	3	secondary	3		2	1	2	0	3	yes	1	urban	1	unmarried	2	450000	0-500000	1		yes	1	GREENS	no	2	yes	1	2		greens,beans,posho	PORK	None		30	yes	1	yes	1	0		4		1	1	1	1	1	1
1	23	23-26	3	secondary	3		2	1	2	0	3	yes	1	urban	1	married	1	700000	500000-1000000	2		no	2	GREENS	no	2	yes	1	2		Beans, posho , rice	None	None		60	no	2	yes	1	0		4		1	1	1	1	0	1
1	22	19-22	2	secondary	3		2	2	3	0	1	no	2	rural	2	married	1	500000	500000-1000000	2		yes	1	IRISH and MATOOKE	no	2	no	2	2		greens,beans,posho	None	None		240	no	2	yes	1	0		3		1	1	1	1	1	1
1	19	19-22	2	primary	2		2	0	1	0	2	yes	1	urban	1	unmarried	2	30000	0-500000	1		yes	1	GREENS	no	2	yes	1	0		greens,beans,posho	None	None		43	no	2	yes	1	0		3		1	1	1	1	1	1
1	24	23-26	3	secondary	3		2	1	2	0	5	yes	1	urban	1	married	1	300000	0-500000	1		yes	1	GREENS	yes	1	yes	1	3		greens,beans,posho	None	None		5	no	2	yes	1	0		4		1	1	1	1	1	1
1	24	23-26	3	post-secondary	4		1	2	3	0	4	yes	1	rural	2	unmarried	2	450000	0-500000	1		no	2	MEAT and fish	no	2	yes	1	1		greens,beans,posho	None	None		120	no	2	yes	1	0		1		1	1	1	1	0	0
1	24	23-26	3	secondary	3		2	2	3	0	1	no	2	urban	1	unmarried	2	300000	0-500000	1		yes	1	cereals	yes	1	no	2	2		BEANS,SWEET POTATOES	None	OCRA		5	no	2	no	2	0		4		1	1	1	1	0	0
1	23	23-26	3	primary	2		2	0	1	0	4	yes	1	urban	1	unmarried	2	350000	0-500000	1		yes	1	IRISH and MATOOKE	no	2	yes	1	0		Beans, posho , rice	None	None		2	no	2	yes	1	0		3		1	1	1	1	1	0
1	17	15-18	1	primary	2		2	0	1	0	3	yes	1	rural	2	unmarried	2	100000	0-500000	1		yes	1	GREENS	no	2	yes	1	0		BEANS,SWEET POTATOES	None	None		20	no	2	yes	1	0		3		1	1	1	1	1	1
1	23	23-26	3	primary	2		2	0	1	0	7	no	2	rural	2	unmarried	2	150000	0-500000	1		no	2	GREENS	no	2	yes	1	0		BEANS,SWEET POTATOES	None	None		60	no	2	yes	1	0		2		1	1	1	1	0	1
1	21	19-22	2	secondary	3		2	0	1	0	1	no	2	urban	1	unmarried	2	100000	0-500000	1		no	2	MEAT and fish	no	2	no	2	0		BEANS,SWEET POTATOES	None	None		30	no	2	no	2	0		3		1	1	1	1	1	0
1	20	19-22	2	secondary	3		2	0	1	0	2	yes	1	rural	2	married	1	300000	0-500000	1		no	2	GREENS	no	2	yes	1	0		greens,beans,posho	None	None		120	yes	1	yes	1	0		3		1	1	1	1	0	0
1	22	19-22	2	primary	2		2	0	1	0	4	yes	1	urban	1	unmarried	2	150000	0-500000	1		no	2	FRUITS	no	2	no	2	0		greens,beans,posho	None	None		20	no	2	no	2	0		2		1	1	1	1	0	0
1	19	19-22	2	secondary	3		2	0	1	0	5	yes	1	urban	1	unmarried	2	150000	0-500000	1		yes	1	GREENS	no	2	yes	1	0		greens,beans,posho	None	None		20	no	2	yes	1	0		4		1	1	1	1	1	1
1	20	19-22	2	primary	2		2	1	2	1	1	no	2	urban	1	unmarried	2	450000	0-500000	1		yes	1	cereals	no	2	no	2	1		Beans, posho, cassava	None	CABBAGE		10	no	2	yes	1	0		4		1	1	1	1	0	0
1	23	23-26	3	primary	2		2	1	2	0	6	yes	1	urban	1	unmarried	2	350000	0-500000	1		yes	1	None	yes	1	yes	1	0		greens,beans,posho	None	None		30	no	2	yes	1	0		4		1	1	1	1	1	1
1	24	23-26	3	post-secondary	4		2	0	1	0	3	yes	1	rural	2	unmarried	2	500000	500000-1000000	2		yes	1	FRUITS	no	2	yes	1	0		greens,beans,posho	None	BUSH MEAT		30	no	2	yes	1	0		3		1	1	1	1	0	1
1	21	19-22	2	secondary	3		1	0	1	0	1	no	2	urban	1	married	1	200000	0-500000	1		yes	1	cereals	no	2	no	2	0		greens, matooke, fish	None	None		10	no	2	no	2	1		3		1	1	1	1	1	0
1	24	23-26	3	secondary	3		2	1	2	0	1	no	2	urban	1	unmarried	2	450000	0-500000	1				GREENS	no	2	no	2	2		greens,beans,posho	None	None		60	no	2	no	2	0		4		1	1	1	1	1	1
1	17	15-18	1	primary	2		2	0	1	0	2	no	2	rural	2	unmarried	2	50000	0-500000	1		yes	1	GREENS	no	2	yes	1	0		NONE	None	None		20	no	2	no	2	1		2		1	1	1	1	0	0
1	21	19-22	2	secondary	3		2	0	1	0	4	yes	1	urban	1	married	1	150000	0-500000	1		yes	1	IRISH and MATOOKE	no	2	yes	1	0		Beans, posho , rice	None	EGGS		20	yes	1	yes	1	0		2		1	1	1	1	0	1
1	23	23-26	3	secondary	3		1	1	2	0	4	no	2	urban	1	unmarried	2	250000	0-500000	1		yes	1	None	yes	1	yes	1	4		Beans, posho, cassava	None	None		60	yes	1	yes	1	0		4		1	1	1	1	1	1
1	19	19-22	2	primary	2		1	0	1	0	4	yes	1	urban	1	unmarried	2	50000	0-500000	1		no	2	GREENS	no	2	yes	1	0		greens,beans,posho	None	None		5	no	2	yes	1	0		3		1	1	1	1	1	1
1	21	19-22	2	secondary	3		2	0	1	0	2	yes	1	urban	1	married	1	100000	0-500000	1		no	2	GREENS	no	2	yes	1	0		Beans, posho, cassava	None	OCRA		120	yes	1	yes	1	0		3		1	1	1	1	1	1
1	24	23-26	3	secondary	3		2	1	3	1	3	yes	1	urban	1	married	1	200000	0-500000	1		no	2	GREENS	yes	1	yes	1	3		greens,beans,posho	None	None		30	yes	1	yes	1	0		3		1	1	1	1	0	1
1	23	23-26	3	primary	2		2	1	2	0	2	no	2	rural	2	unmarried	2	350000	0-500000	1		no	2	None	no	2	yes	1	3		greens,beans,posho	None	None		30	no	2	no	2	0		3		1	1	1	1	0	0
1	20	19-22	2	primary	2		2	0	1	0	3	no	2	urban	1	unmarried	2	250000	0-500000	1		no	2	None	no	2	yes	1	0		Beans, posho, cassava	None	None		30	no	2	yes	1	0		3		1	1	1	0	1	0
1	23	23-26	3	secondary	3		2	0	1	0	1	yes	1	urban	1	unmarried	2	500000	500000-1000000	2		yes	1	None	yes	1	no	2	0		Beans, posho, cassava	None	None		7	no	2	no	2	0		3		1	1	1	1	1	0
1	23	23-26	3	primary	2		2	2	3	0	1	no	2	urban	1	unmarried	2	250000	0-500000	1		no	2	None	no	2	no	2	3		Beans, posho, cassava	GRASSHOPPERS	None		20	no	2	yes	1	0		3		1	1	1	1	0	1
1	22	19-22	2	secondary	3		2	0	4	3	1	no	2	rural	2	unmarried	2	50000	0-500000	1		yes	1	MEAT and fish	yes	1	no	2	1		greens,beans,posho	None	None		120	yes	1	no	2	0		2		1	1	1	1	1	1
1	24	23-26	3	secondary	3		2	1	2	0	1	no	2	urban	1	unmarried	2	500000	500000-1000000	2		yes	1	cereals	yes	1	yes	1	2		greens,beans,posho	None	RICE		30	no	2	no	2	0		3		1	1	1	1	1	0
1	24	23-26	3	secondary	3		2	1	2	0	3	yes	1	urban	1	unmarried	2	300000	0-500000	1		yes	1	cereals	yes	1	yes	1	1		greens,beans,posho	None	None		15	no	2	no	2	0		4		1	1	1	1	1	0
1	16	15-18	1	primary	2		2	0	1	0	5	yes	1	rural	2	unmarried	2	50000	0-500000	1		no	2	None	no	2	yes	1	0		Beans, posho , rice	None	None		60	no	2	no	2	0		2		1	1	1	1	1	0
1	23	23-26	3	secondary	3		1	1	2		4	yes	1	urban	1	unmarried	2	250000	0-500000	1		yes	1	GREENS	no	2	yes	1	2		greens,beans,posho	None	None		60	no	2	yes	1	0		3		1	1	1	1	0	1
1	23	23-26	3	secondary	3		2	1	2	0	2	yes	1	urban	1	unmarried	2	250000	0-500000	1		yes	1	GREENS	no	2	yes	1	4		greens,beans,posho	None	None		10	no	2	yes	1	0		3		1	1	1	1	0	0
1	24	23-26	3	secondary	3		2	0	1	0	5	yes	1	urban	1	unmarried	2	250000	0-500000	1		yes	1	GREENS	no	2	yes	1	0		greens,beans,posho	None	None		20	no	2	yes	1	0		3		1	1	1	1	1	0
1	24	23-26	3	secondary	3		2	0	2	1	1	no	2	urban	1	unmarried	2	500000	500000-1000000	2		yes	1	GREENS	no	2	no	2	3		BEANS,SWEET POTATOES	None	None		60	no	2	no	2	0		3		1	1	1	1	0	1
1	24	23-26	3	primary	2		2	3	4	0	1	no	2	urban	1	unmarried	2	100000	0-500000	1		no	2	GREENS	yes	1	no	2	1		greens,beans,posho	None	None		5	no	2	no	2	0		4		1	1	1	1	1	0
1	24	23-26	3	post-secondary	4		1	0	1	0	9	yes	1	urban	1	unmarried	2	500000	500000-1000000	2		yes	1	GREENS	no	2	yes	1	4		greens,beans,posho	None	None		30	no	2	yes	1	0		3		1	1	1	1	1	1
1	23	23-26	3	primary	2		2	2	3	0	3	yes	1	urban	1	unmarried	2	200000	0-500000	1		yes	1	GREENS	yes	1	yes	1	2		BEANS,SWEET POTATOES	None	SIMSIM		10	no	2	yes	1	0		2		1	1	1	1	1	0
1	24	23-26	3	post-secondary	4		1	0	2	1	5	yes	1	urban	1	unmarried	2	400000	0-500000	1		yes	1	cereals	no	2	yes	1	4		Beans, posho, cassava	None	None		2	no	2	yes	1	0		4		1	1	1	1	1	1
1	24	23-26	3	primary	2		2	0	1	0	5	yes	1	rural	2	unmarried	2	50000	0-500000	1		yes	1	None	yes	1	yes	1	0		greens,beans,posho	None	NTULA		120	no	2	yes	1	0		3		1	1	1	1	0	1
1	20	19-22	2	secondary	3		2	0	1	0	3	no	2	urban	1	unmarried	2	200000	0-500000	1		yes	1	GREENS	no	2	yes	1	0		Beans, posho, cassava	CABBAGE	CABBAGE		60	no	2	yes	1	0		3		1	1	1	1	1	0
1	23	23-26	3	secondary	3		2	1	2	0	3	yes	1	urban	1	unmarried	2	300000	0-500000	1		yes	1	None	no	2	yes	1	2		greens,beans,posho	None	None		10	no	2	yes	1	0		3		1	1	1	1	0	0
1	20	19-22	2	primary	2		1	0	1	0	6	yes	1	urban	1	unmarried	2	100000	0-500000	1		yes	1	None	no	2	no	2	0		greens,beans,posho	None	None		30	yes	1	yes	1	0		4		1	1	1	1	1	1
1	24	23-26	3	secondary	3		2	2	3	0	1	no	2	urban	1	married	1	750000	500000-1000000	2		yes	1	EGGS	yes	1	no	2	2		greens, matooke, fish	None	None		30	no	2	no	2	0		4		1	1	1	1	1	1
1	21	19-22	2	secondary	3		1	0	2	1	7	yes	1	urban	1	married	1	400000	0-500000	1		yes	1	GREENS	no	2	yes	1	3		greens,beans,posho	None	None		25	no	2	yes	1	0		5		1	1	1	1	1	0
1	22	19-22	2	primary	2		2	0	1	0	1	no	2	urban	1	married	1	600000	500000-1000000	2		yes	1	GREENS	no	2	no	2	0		greens,beans,posho	None	None		5	no	2	no	2	1		4		1	1	1	0	1	0
1	22	19-22	2	secondary	3		2	1	2	0	1	no	2	rural	2	married	1	150000	0-500000	1		yes	1	EGGS	no	2	no	2	1		greens,beans,posho	None	None		15	no	2	no	2	0		3		1	1	1	1	1	0
2	19	19-22	2	primary	2		2	0	1	0	3	yes	1	rural	2	married	1	50000	0-500000	1		yes	1	None	no	2	yes	1	0		greens,beans,posho	None	None		30	yes	1	yes	1	0		2		1	1	1	1	0	0
1	22	19-22	2	secondary	3		2	0	1	0	1	no	2	rural	2	unmarried	2	100000	0-500000	1		yes	1	GREENS	yes	1	no	2	3		Greens, potatoes cassava	None	None		60	yes	1	yes	1	0		1		1	1	1	0	0	1
1	19	19-22	2	primary	2		1	1	2	0	4	yes	1	urban	1	married	1	100000	0-500000	1		yes	1	cereals	yes	1	yes	1	3		greens, matooke, fish	None	None		30	yes	1	yes	1	0		3		1	1	1	1	1	0
1	22	19-22	2	secondary	3		1	0	1	0	5	yes	1	urban	1	married	1	100000	0-500000	1		no	2	None	yes	1	yes	1	3		greens,beans,posho	None	None		10	yes	1	yes	1	0		3		1	1	1	1	1	0
1	20	19-22	2	secondary	3		1	0	1	0	2	yes	1	rural	2	married	1	150000	0-500000	1		yes	1	GREENS	yes	1	yes	1	7		greens, matooke, fish	None	None		180	yes	1	yes	1	0		3		1	1	1	1	1	0
2	25	23-26	3	secondary	3		2	1	2	0	3	yes	1	urban	1	married	1	200000	0-500000	1		yes	1	GREENS	no	2	yes	1	7		fish, vegtable, potatoes	None	None		20	yes	1	no	2	0		3		1	1	1	0	1	0
1	19	19-22	2	primary	2		2	1	2	0	2	yes	1	urban	1	married	1	100000	0-500000	1		yes	1	GREENS	yes	1	yes	1	6		greens,beans,posho	Bitter greens	Bitter greens		180	yes	1	yes	1	0		3		1	1	1	1	1	0
2	25	23-26	3	primary	2		2	1	2	0	3	yes	1	urban	1	married	1	350000	0-500000	1		yes	1	None	no	2	yes	1	1		greens,beans,posho	None	None		10	yes	1	yes	1	0		2		1	1	1	1	0	1
1	19	19-22	2	primary	2		2	1	2	0	3	yes	1	urban	1	married	1	100000	0-500000	1		yes	1	GREENS	yes	1	yes	1	6		greens,beans,posho	Bitter greens	Bitter greens		180	yes	1	yes	1	0		2		1	1	1	1	1	1
2	21	19-22	2	primary	2		2	1	3	1	3	yes	1	urban	1	married	1	250000	0-500000	1		yes	1	None	no	2	yes	1	2		greens,beans,posho	None	None		7	yes	1	yes	1	0		4		1	1	1	1	1	1
1	23	23-26	3	primary	2		1	1	2	0	3	yes	1	rural	2	married	1	100000	0-500000	1		yes	1	GREENS	yes	1	yes	1	0		Beans, posho, cassava	None	None		60	yes	1	yes	1	1		2		1	1	1	1	0	1
1	20	19-22	2	primary	2		1	0	1	0	4	yes	1	rural	2	married	1	100000	0-500000	1		no	2	None	yes	1	yes	1	0		greens,beans,posho	None	None		30	yes	1	yes	1	0		3		1	1	1	1	0	1
1	20	19-22	2	secondary	3		2	0	1	0	3	yes	1	rural	2	married	1	300000	0-500000	1		yes	1	MEAT and fish	yes	1	yes	1	6		greens,beans,posho	None	None		40	yes	1	yes	1	0		4		1	1	1	1	1	1
1	23	23-26	3	post-secondary	4		2	0	1	0	2	no	2	urban	1	married	1	250000	0-500000	1		yes	1	GREENS	yes	1	yes	1	0		greens,beans,posho	None	None		5	yes	1	yes	1	0		3		1	1	1	1	1	0
1	20	19-22	2	primary	2		1	0	1	0	3	yes	1	rural	2	married	1	400000	0-500000	1		no	2	None	no	2	yes	1	0		greens,beans,posho	None	None		50	yes	1	yes	1	0		3		1	1	1	1	1	1
1	20	19-22	2	secondary	3		2	0	1	0	5	no	2	urban	1	married	1	200000	0-500000	1		yes	1	GREENS	no	2	yes	1	5		NONE	None	None		30	no	2	yes	1	0		4		1	1	1	1	1	1
1	24	23-26	3	primary	2		2	1	2	0	1	yes	1	rural	2	married	1	150000	0-500000	1		yes	1	GREENS	yes	1	no	2	4		greens,beans,posho	None	None		30	yes	1	no	2	0		3		1	1	1	1	0	0
1	21	19-22	2	primary	2		1	0	1	0	5	yes	1	urban	1	unmarried	2	100000	0-500000	1		yes	1	cereals	yes	1	yes	1	3		greens,beans,posho	None	None		60	yes	1	no	2	0		4		1	1	1	1	1	1
1	23	23-26	3	secondary	3		1	0	1	0	5	yes	1	urban	1	unmarried	2	120000	0-500000	1		yes	1	MEAT and fish	yes	1	yes	1	0		Beans, posho , rice	Bitter greens	NTULA		60	yes	1	no	2	0		3		1	1	1	1	0	1
1	22	19-22	2	secondary	3		1	0	1	0	4	yes	1	urban	1	married	1	100000	0-500000	1		no	2	None	no	2	yes	1	0		greens,beans,posho	None	None		15	yes	1	yes	1	0		2		1	1	1	1	0	0
1	23	23-26	3	secondary	3		1	0	1		6	yes	1	urban	1	married	1	200000	0-500000	1		no	2		no	2	yes	1	0		greens, matooke, fish	None	None		30	yes	1	no	2	0		4		1	1	1	1	1	1
1	24	23-26	3	secondary	3		2	0	1	0	4	yes	1	urban	1	married	1	300000	0-500000	1		yes	1	cereals	no	2	yes	1	0		fish, vegtable, potatoes	None	None		30	yes	1	yes	1	0		3		1	1	1	1	1	1
1	24	23-26	3	secondary	3		2	1	2	0	4	yes	1	urban	1	married	1	300000	0-500000	1		yes	1	FRUITS	yes	1	yes	1	3		greens,beans,posho	None	Bitter greens		30	yes	1	yes	1	0		3		1	1	1	1	1	1
1	19	19-22	2	secondary	3		2	0	1	0	4	yes	1	urban	1	married	1	400000	0-500000	1		no	2	None	no	2	yes	1	0		Greens, potatoes cassava	None	None		30	yes	1	no	2	0		4		1	1	1	1	1	1
1	21	19-22	2	secondary	3		1	0	1	0	2	yes	1	urban	1	married	1	200000	0-500000	1		yes	1	cereals	no	2	yes	1	0		greens,beans,posho	None	None		30	yes	1	yes	1	0		3		1	1	1	1	1	0
1	22	19-22	2	primary	2		2	2	3	0	4	yes	1	urban	1	unmarried	2	30000	0-500000	1		no	2		yes	1	yes	1	2		greens,beans,posho	None	None		20	yes	1	yes	1	0		3		1	1	1	1	1	1
1	24	23-26	3	primary	2		2	3	4	0	1	yes	1	urban	1	married	1	100000	0-500000	1		no	2	None	yes	1	yes	1	3		Greens, potatoes cassava	None	None		20	yes	1	yes	1	0		2		1	1	1	1	1	1
1	24	23-26	3	secondary	3		1	0	1	0	1	no	2	urban	1	married	1	100000	0-500000	1		no	2	None	no	2	yes	1	4		greens,beans,posho	None	None		60	yes	1	yes	1	0		4		1	1	1	1	1	1
1	20	19-22	2	primary	2		1	0	1	0	4	yes	1	urban	1	married	1	200000	0-500000	1		no	2	None	no	2	yes	1	0		greens, matooke, fish	None	None		60	yes	1	yes	1	0		3		1	1	1	1	1	1
1	18	15-18	1	primary	2		1	0	1	0	4	yes	1	urban	1	married	1	100000	0-500000	1		no	2	None	yes	1	yes	1	0		greens,beans,posho	None	None		30	yes	1	yes	1	0		3		1	1	1	1	1	1
1	15	15-18	1	primary	2		1	0	1	0	3	yes	1	rural	2	unmarried	2	100000	0-500000	1		yes	1	GREENS	yes	1	yes	1	0		greens,beans,posho	None	None		30	yes	1	yes	1	0		3		1	1	1	1	1	0
2	23	23-26	3	post-secondary	4		1	1	2	0	6	yes	1	rural	2	married	1	100000	0-500000	1		no	2	None	yes	1	yes	1	2		greens,beans,posho	None	None		10	yes	1	yes	1	0		4		1	1	1	1	1	0
1	22	19-22	2	primary	2		1	1	2	0	3	yes	1	urban	1	unmarried	2	100000	0-500000	1		yes	1	GREENS	yes	1	yes	1	0		Beans, posho , rice	None	None		60	yes	1	no	2	1		3		1	1	1	1	1	1
1	23	23-26	3	secondary	3		1	0	1	0	2	yes	1	urban	1	married	1	120000	0-500000	1		yes	1	GREENS	no	2	yes	1	0		greens, matooke, fish	None	None		3	yes	1	no	2	0		3		1	1	1	1	1	1
1	20	19-22	2	secondary	3		1	0	1	0	3	yes	1	urban	1	married	1	350000	0-500000	1		yes	1	GREENS	yes	1	yes	1	0		greens,beans,posho	None	None		60	yes	1	yes	1	0		3		1	1	1	1	1	1
1	17	15-18	1	primary	2		1	1	2	0	7	yes	1	urban	1	married	1	200000	0-500000	1		no	2		yes	1	yes	1	1		greens,beans,posho	None	None		60	yes	1	yes	1	0		3		1	1	1	0	1	1
1	24	23-26	3	primary	2		1	1	2	0	6	yes	1	urban	1	married	1	400000	0-500000	1		no	2		yes	1	yes	1	3		greens,beans,posho	None	None		20	yes	1	yes	1	1		2		1	1	1	1	1	0
1	19	19-22	2	primary	2		2	0	3	2	2	yes	1	rural	2	married	1	200000	0-500000	1		no	2		no	2	yes	1	0		Beans, posho , rice	None	None		60	yes	1	yes	1	0		2		1	1	1	1	1	1
1	19	19-22	2	primary	2		1	0	1	0	6	yes	1	rural	2	married	1	150000	0-500000	1		no	2		no	2	yes	1	0		Greens, potatoes cassava	None	None		60	yes	1	yes	1	0		4		1	1	1	1	0	0
1	24	23-26	3	primary	2		2	0	1	0	1	yes	1	urban	1	married	1	120000	0-500000	1		yes	1	GREENS	no	2	yes	1	0		Beans, posho , rice	None	None		60	yes	1	yes	1	0		2		1	1	1	1	1	1
1	22	19-22	2	primary	2		1	1	2	0	6	yes	1	urban	1	married	1	400000	0-500000	1		no	2		yes	1	yes	1	4		greens,beans,posho	None	None		30	yes	1	yes	1	0		3		1	1	1	1	1	1
1	20	19-22	2	secondary	3		2	0	1	0	2	yes	1	urban	1	unmarried	2	0	0-500000	1		no	2		no	2	yes	1	0		greens, matooke, fish	None	None		60	yes	1	yes	1	0		4		1	1	1	1	0	1
1	20	19-22	2	secondary	3		2	0	2	1	1	no	2	rural	2	unmarried	2	120000	0-500000	1		no	2		no	2	yes	1	0		greens, matooke, fish	None	None		30	yes	1	no	2	0		3		1	1	1	1	1	0
2	22	19-22	2	primary	2		2	1	2	0	3	yes	1	rural	2	married	1	100000	0-500000	1		no	2	None	yes	1	yes	1	5		greens,beans,posho	None	None		50	yes	1	yes	1	0		3		1	1	1	1	0	1
2	24	23-26	3	primary	2		2	0	1	0	1	no	2	urban	1	married	1	400000	0-500000	1		no	2		no	2	no	2	0		Beans, posho , rice	None	None		10	yes	1	yes	1	0		2		1	1	1	1	1	1
2	18	15-18	1	primary	2		2	1	2	0	4	yes	1	urban	1	married	1	200000	0-500000	1		yes	1	cereals	yes	1	yes	1	2		greens,beans,posho	None	None		30	yes	1	yes	1	0		3		1	1	1	1	1	1
2	20	19-22	2	primary	2		2	1	2	0	6	no	2	urban	1	married	1	500000	500000-1000000	2		yes	1	MEAT and fish	yes	1	yes	1	4		fish, vegtable, potatoes	Ducks source	Ducks source		15	yes	1	yes	1	0		4		1	1	1	1	1	1
2	23	23-26	3	secondary	3		1	0	1	0	7	yes	1	urban	1	married	1	200000	0-500000	1		yes	1	GREENS	no	2	yes	1	0		NONE	Bitter greens	None		15	yes	1	yes	1	1		3		1	1	1	1	1	1
2	21	19-22	2	primary	2		2	1	2	0	4	yes	1	urban	1	married	1	500000	500000-1000000	2		yes	1	GREENS	yes	1	yes	1	4		BEANS,SWEET POTATOES	None	None		20	yes	1	yes	1	0		3		1	1	1	1	1	1
2	18	15-18	1	primary	2		2	0	1	0	1	no	2	rural	2	unmarried	2	0	0-500000	1		no	2		no	2	no	2	0		greens,beans,posho	None	None		30	yes	1	no	2	0		4		1	1	0	1	1	0
2	18	15-18	1	secondary	3		2	0	1	0	3	yes	1	rural	2	unmarried	2	200000	0-500000	1		yes	1	cereals	yes	1	yes	1	1		greens,beans,posho	None	None		60	no	2	no	2	0		3		1	1	1	1	1	1
2	21	19-22	2	secondary	3		2	0	5	4	7	yes	1	urban	1	married	1	200000	0-500000	1		yes	1	None	no	2	yes	1	0		greens,beans,posho	None	None		60	yes	1	yes	1	0		4		1	1	1	1	1	1
2	21	19-22	2	primary	2		2	0	1	0	1	no	2	rural	2	married	1	200000	0-500000	1		yes	1	IRISH and MATOOKE	no	2	yes	1	1		BEANS,SWEET POTATOES	None	None		30	no	2	no	2	0		3		1	1	0	1	1	1
2	19	19-22	2	primary	2		2	1	2	0	5	yes	1	rural	2	married	1	300000	0-500000	1		no	2	None	yes	1	yes	1	2		greens,beans,posho	None	None		35	yes	1	yes	1	0		3		1	1	1	1	0	1
2	23	23-26	3	secondary	3		2	0	1	0	3	no	2	urban	1	married	1	300000	0-500000	1		no	2	None	no	2	no	2	0		greens, matooke, fish	None	None		10	yes	1	yes	1	0		3		0	0	1	0	0	1
2	17	15-18	1	primary	2		1	0	1	0	4	yes	1	urban	1	married	1	120000	0-500000	1		yes	1	None	no	2	yes	1	0		greens,beans,posho	None	None		60	yes	1	yes	1	0		3		1	1	1	1	1	1
2	17	15-18	1	primary	2		2	0	1	0	4	yes	1	urban	1	married	1	200000	0-500000	1		no	2	MEAT and fish	no	2	yes	1	0		greens,beans,posho	Bitter greens	SIMSIM		15	yes	1	yes	1	1		4		1	1	1	1	1	1
2	16	15-18	1	primary	2		2	0	1	0	3	yes	1	urban	1	unmarried	2	50000	0-500000	1		no	2	None	no	2	yes	1	0		greens,beans,posho	None	None		60	yes	1	yes	1	1		2		1	1	1	1	0	1
2	18	15-18	1	primary	2		2	0	1	0	5	no	2	rural	2	unmarried	2	100000	0-500000	1		no	2		yes	1	no	2	2		greens,beans,posho	None			20	no	2	no	2	0		3		1	1	1	1	1	1
2	23	23-26	3	primary	2		2	1	2	0	3	yes	1	urban	1	married	1	300000	0-500000	1		no	2	None	no	2	no	2	0		Beans, posho , rice	None	None		90	yes	1	yes	1	0		3		1	1	1	1	1	1
2	24	23-26	3	secondary	3		1	1	2	0	5	yes	1	rural	2	married	1	100000	0-500000	1		no	2	None	yes	1	yes	1	0		fish, vegtable, potatoes	None	None		15	yes	1	yes	1	1		4		1	1	1	1	1	1
1	26	23-26	3	primary	2		2	1	2	0	3	yes	1	urban	1	unmarried	2	500000	500000-1000000	2		yes	1	MEAT and fish	yes	1	yes	1	6		greens,beans,posho	None	None		40	yes	1	yes	1	0		4		1	1	1	1	1	1
2	19	19-22	2	primary	2		2	0	2	1	3	yes	1	rural	2	married	1	200000	0-500000	1		no	2		no	2	yes	1	0		Greens, potatoes cassava	None	None		30	yes	1	yes	1	1		3		1	1	1	1	0	0
2	22	19-22	2	post-secondary	4		2	0	2	1	1	no	2	urban	1	unmarried	2	200000	0-500000	1		yes	1	MEAT and fish	no	2	no	2	0		greens,beans,posho	None	None		30	yes	1	yes	1	0		4		1	1	1	1	0	0
2	20	19-22	2	primary	2		2	0	2	1	3	no	2	urban	1	married	1	100000	0-500000	1		no	2	None	yes	1	no	2	2		greens,beans,posho	None	None		30	yes	1	yes	1	0		3		1	1	1	1	1	1
2	19	19-22	2	secondary	3		1	0	1	0	6	yes	1	urban	1	married	1	200000	0-500000	1		no	2	None	no	2	yes	1	2		greens,beans,posho	None	None		30	yes	1	yes	1	0		3		1	1	1	1	1	1
2	24	23-26	3	secondary	3		1	1	2	0	4	yes	1	urban	1	married	1	500000	500000-1000000	2		no	2	None	yes	1	yes	1	2		greens,beans,posho	None	None		60	yes	1	yes	1	1		3		1	1	1	1	1	1
2	18	15-18	1	primary	2		2	1	2	0	1	no	2	urban	1	unmarried	2	250000	0-500000	1		no	2	None	no	2	no	2	4		greens,beans,posho	None	None		30	yes	1	yes	1	0		4		1	1	1	1	1	1
2	23	23-26	3	primary	2		2	1	4	2	4	yes	1	urban	1	married	1	200000	0-500000	1		no	2	None	no	2	yes	1	2		BEANS,SWEET POTATOES	None	None		30	yes	1	yes	1	0		3		1	1	1	1	1	1
2	24	23-26	3	secondary	3		2	0	1	0	3	no	2	rural	2	married	1	200000	0-500000	1		no	2		no	2	yes	1	0		Greens, potatoes cassava	Bitter greens	Bitter greens		15	yes	1	yes	1	0		4		1	1	1	1	1	1
2	20	19-22	2	primary	2		2	1	2	0	6	yes	1	rural	2	married	1	0	0-500000	1		yes	1	MEAT and fish	no	2	yes	1	4		greens,beans,posho	None	None		30	yes	1	yes	1	0		4		1	1	1	1	1	1
2	20	19-22	2	primary	2		1	0	1	0	1	yes	1	urban	1	unmarried	2	300000	0-500000	1		yes	1	MEAT and fish	no	2	yes	1	0		greens,beans,posho	None	None		15	yes	1	yes	1	0		3		1	1	1	1	1	1
2	22	19-22	2	secondary	3		2	1	2	0	1	no	2	urban	1	unmarried	2	200000	0-500000	1		no	2		yes	1	no	2	5		greens,beans,posho	None	None		20	yes	1	yes	1	1		3		1	1	1	1	0	1
2	22	19-22	2	primary	2		2	2	3	0	3	yes	1	rural	2	married	1	200000	0-500000	1		no	2		yes	1	yes	1	3		greens,beans,posho	None	None		60	no	2	yes	1	1		3		1	1	1	1	0	1
2	20	19-22	2	primary	2		1	2	4	1	3	yes	1	urban	1	married	1	200000	0-500000	1		no	2		yes	1	yes	1	1		Beans, posho, cassava	None			10	yes	1	yes	1	0		2		1	1	1	1	1	1
2	23	23-26	3	primary	2		2	2	3	0	2	yes	1	rural	2	married	1	200000	0-500000	1		yes	1	GREENS	yes	1	no	2	4		greens,beans,posho	None	Fish		120	no	2	no	2	1		2		1	1	1	1	0	0
2	23	23-26	3	primary	2		1	2	3	0	5	yes	1	urban	1	married	1					yes	1	GREENS	yes	1	yes	1	3		greens,beans,posho	None	None		10	yes	1	yes	1	0		3		1	1	1	1	1	1
2	24	23-26	3	primary	2		2	4	5	0	3	yes	1	urban	1	married	1	400000	0-500000	1		no	2		yes	1			2		greens,beans,posho	None	None		10	yes	1	no	2	0		3		1	1	1	1	1	1
2	23	23-26	3	primary	2		2	1	3	1	1	no	2	urban	1	married	1	200000	0-500000	1		yes	1	GREENS	yes	1	yes	1	5		greens,beans,posho	None			30	yes	1	no	2	0		2		1	1	1	1	1	0
2	24	23-26	3	secondary	3		2	0	1	0	1	no	2	urban	1	married	1	100000	0-500000	1		yes	1	FRUITS	no	2	no	2	0		Beans, posho , rice	None	None		20	yes	1	yes	1	0		4		1	1	1	1	0	0
2	18	15-18	1	primary	2		1	0	1	0	4	yes	1	rural	2	unmarried	2	100000	0-500000	1		no	2	None	no	2	yes	1	0		Beans, posho , rice	None			20	yes	1	no	2	0		3		1	1	1	1	1	1
2	20	19-22	2	primary	2		2	0	1	0	4	yes	1	rural	2	married	1	0	0-500000	1		no	2		no	2	yes	1	0		BEANS,SWEET POTATOES	Eggs	Eggs		5	yes	1	yes	1	1		3		1	1	1	1	1	0
2	24	23-26	3	post-secondary	4		1	0	1	0	6	yes	1	urban	1	married	1	500000	500000-1000000	2		no	2		yes	1	yes	1	0		greens,beans,posho	None			30	yes	1	yes	1	0		3		1	1	1	1	1	0
2	23	23-26	3	primary	2		2	2	4	1	5	no	2	rural	2	married	1	200000	0-500000	1		no	2		yes	1	yes	1	3		greens,beans,posho	None			10	yes	1	yes	1	1		3		1	1	1	1	1	1
2	24	23-26	3	post-secondary	4		2	0	2	1	6	yes	1	urban	1	unmarried	2	250000	0-500000	1		no	2	None	yes	1	yes	1	8		greens,beans,posho	None	None		30	yes	1	yes	1	0		3		1	1	1	1	1	1
2	18	15-18	1	primary	2		1	0	1	0	4	yes	1	urban	1	unmarried	2	400000	0-500000	1		no	2	None	no	2	no	2	4		greens, matooke, fish	None	None		15	yes	1	yes	1	0		4		1	1	1	1	1	1
2	17	15-18	1	secondary	3		2	0	1	0	5	yes	1	urban	1	unmarried	2	200000	0-500000	1		no	2	None	no	2	yes	1	2		greens,beans,posho	None	None		30	yes	1	yes	1	0		3		1	1	1	1	1	1
2	20	19-22	2	no formal education	1		2	1	2	0	1	no	2	rural	2	unmarried	2	180000	0-500000	1		no	2	None	no	2	no	2	2		greens,beans,posho	None	None		30	yes	1	yes	1	1		2		1	1	1	1	0	1
2	20	19-22	2	primary	2		2	1	2	0	5	yes	1	urban	1	married	1	600000	500000-1000000	2		no	2	None	yes	1	yes	1	3		greens,beans,posho	None	None		20	yes	1	yes	1	0		4		1	1	1	1	1	1
2	20	19-22	2	secondary	3		1	0	1	0	4	yes	1	urban	1	married	1	400000	0-500000	1		no	2	None	no	2	yes	1	2		greens,beans,posho	None	None		30	yes	1	yes	1	1		3		1	1	1	1	1	1
2	20	19-22	2	primary	2		2	0	2	1	3	no	2	urban	1	married	1	100000	0-500000	1		no	2	None	yes	1	no	2	2		greens,beans,posho	None	None		30	yes	1	yes	1	0		3		1	1	1	1	1	1
2	19	19-22	2	secondary	3		2	0	1	0	1	no	2	urban	1	unmarried	2	400000	0-500000	1		no	2	None	no	2	yes	1	3		Beans, posho , rice	None	None		10	yes	1	yes	1	0		4		1	1	1	1	1	1
2	21	19-22	2	post-secondary	4		2	0	1	0	2	no	2	urban	1	married	1	400000	0-500000	1		no	2	None	yes	1	yes	1	2		greens,beans,posho	None	None		10	yes	1	yes	1	0		5		1	1	1	1	1	1
2	23	23-26	3	secondary	3		2	1	2	0	3	yes	1	rural	2	married	1	250000	0-500000	1		no	2	None	yes	1	yes	1	2		greens,beans,posho	None	None		30	yes	1	yes	1	0		4		1	1	1	1	1	1
2	20	19-22	2	primary	2		2	0	1	0	1	no	2	rural	2	married	1	350000	0-500000	1		no	2	None	yes	1	no	2	5		greens,beans,posho	None	None		10	yes	1	yes	1	0		4		1	1	1	1	1	1
2	23	23-26	3	primary	2		2	1	2	0	3	yes	1	urban	1	married	1	200000	0-500000	1		no	2	None	no	2	no	2	4		greens,beans,posho	None	None		30	yes	1	yes	1	0		3		1	1	1	1	1	1
2	22	19-22	2	secondary	3		2	1	2	0	3	yes	1	urban	1	married	1	500000	500000-1000000	2		yes	1	MEAT and fish	yes	1	yes	1	3		greens,beans,posho	None	None		30	yes	1	yes	1	0		3		1	1	1	1	1	1
2	21	19-22	2	secondary	3		2	0	1	0	3	no	2	rural	2	married	1	200000	0-500000	1		no	2	None	no	2	no	2	3		greens,beans,posho	None	None		0	yes	1	yes	1	1		3		1	1	1	1	1	1
2	20	19-22	2	primary	2		1	0	1	0	7	yes	1	rural	2	married	1	200000	0-500000	1		no	2	None	no	2	no	2	3		greens,beans,posho	None	None		60	yes	1	yes	1	0		3		1	1	1	1	1	1
2	21	19-22	2	secondary	3		2	0	1	0	4	yes	1	urban	1	married	1	570000	500000-1000000	2		no	2	None	no	2	no	2	2		greens,beans,posho	None	None		30	no	2	no	2	1		3		1	1	1	1	1	1
2	23	23-26	3	secondary	3		2	2	3	0	4	yes	1	urban	1	married	1	100000	0-500000	1		yes	1	None	yes	1	yes	1	1		greens,beans,posho	None	None		16	yes	1	yes	1	0		2		1	1	1	1	0	0
2	20	19-22	2	primary	2		2	0	1	0	8	yes	1	rural	2	married	1	150000	0-500000	1		yes	1	None	no	2	yes	1	0		Beans, posho, cassava	None	None		60	yes	1	yes	1	1		3		1	1	1	1	0	1
2	18	15-18	1	secondary	3		2	0	1	0	3	yes	1	urban	1	married	1	200000	0-500000	1		yes	1	None	no	2	yes	1	0		fish, vegtable, potatoes	None	None		10	yes	1	yes	1	0		4		1	1	1	1	1	1
2	17	15-18	1	primary	2		2	0	1	0	2	no	2	urban	1	unmarried	2	50000	0-500000	1		yes	1	None	no	2	yes	1	0		greens,beans,posho	None	None		18	yes	1	yes	1	0		2		1	1	1	1	0	0
2	22	19-22	2	primary	2		1	0	1	0	3	yes	1	rural	2	married	1	50000	0-500000	1		yes	1	None	no	2	yes	1	0		greens,beans,posho	None	None		30	yes	1	yes	1	1		1		1	1	1	1	0	0
2	24	23-26	3	post-secondary	4		2	0	1	0	4	yes	1	urban	1	married	1	300000	0-500000	1		yes	1	None	no	2	yes	1	0		greens,beans,posho	None	None		10	yes	1	yes	1	0		3		1	1	1	1	1	1
2	20	19-22	2	secondary	3		2	0	1	0	3	yes	1	urban	1	married	1	150000	0-500000	1		yes	1	None	no	2	yes	1	0		greens,beans,posho	None	None		25	yes	1	yes	1	0		4		1	1	1	1	1	0
2	23	23-26	3	secondary	3		1	0	1	0	5	yes	1	urban	1	married	1	50000	0-500000	1		yes	1	None	no	2	yes	1	0		BEANS,SWEET POTATOES	None	None		20	yes	1	yes	1	0		3		1	1	1	1	0	1
1	19	19-22	2	primary	2		1	1	2	0	2	yes	1	rural	2	unmarried	2	100000	0-500000	1		no	2		yes	1	yes	1	4		Beans, posho , rice	None	None		120	yes	1	no	2	0		1		1	1	1	1	1	1
1	20	19-22	2	secondary	3		1	0	1	0	4	yes	1	urban	1	married	1					no	2		no	2	yes	1	0		greens,beans,posho	None	None		10	yes	1	no	2	0		3		1	1	1	1	1	0
1	24	23-26	3	primary	2		1	1	2	0	4	yes	1	rural	2	unmarried	2	200000	0-500000	1		no	2		no	2	yes	1	0		greens,beans,posho	None			60	yes	1	yes	1	0		3		1	1	1	1	1	0
1	19	19-22	2	primary	2		1	1	1	1	8	yes	1	rural	2	unmarried	2	200000	0-500000	1		no	2		no	2	yes	1	0		greens,beans,posho	None			90	yes	1	yes	1	0		3		1	1	1	1	1	1
2	19	19-22	2	primary	2		1	0	1	0	4	yes	1	urban	1	married	1	100000	0-500000	1		yes	1	None	no	2	yes	1	0		greens,beans,posho	None	None		25	yes	1	yes	1	0		2		1	1	1	1	1	1
1	19	19-22	2	secondary	3		1	0	1	0	2	no	2	urban	1	unmarried	2	100000	0-500000	1		yes	1	FRUITS	no	2	no	2	0		Beans, posho , rice	None			5	yes	1	no	2	0		3		1	1	1	1	1	0
1	19	19-22	2	primary	2		1	0	1	0	4	yes	1	rural	2	married	1	200000	0-500000	1		no	2		no	2	yes	1	0		Greens, potatoes cassava	None			30	yes	1	no	2	0		3		1	1	1	1	0	0
2	24	23-26	3	secondary	3		2	1	2	0	4	yes	1	rural	2	married	1	100000	0-500000	1		yes	1	None	yes	1	yes	1	1		greens,beans,posho	None	None		35	yes	1	yes	1	0		3		1	1	1	1	0	1
1	22	19-22	2	secondary	3		1	1	2	0	3	yes	1	rural	2	married	1	100000	0-500000	1		no	2		yes	1	yes	1	1		Beans, posho , rice	None			60			yes	1	0		3		1	1	1	1	0	0
1	20	19-22	2	primary	2		2	0	1	0	1	no	2	rural	2	unmarried	2	100000	0-500000	1		no	2		no	2	no	2	0		greens,beans,posho	None			60	no	2	no	2	1		3		1	1	1	1	0	0
1	22	19-22	2	primary	2		1	1	2	0	3	yes	1	rural	2	married	1	200000	0-500000	1		no	2		yes	1	yes	1	2		greens, matooke, fish	None			20	yes	1	yes	1	0		3		1	1	1	0	1	1
1	18	15-18	1	primary	2		2	0	1	0	1	no	2	urban	1	unmarried	2	200000	0-500000	1		no	2		no	2	yes	1	0		greens,beans,posho	None			30	yes	1	no	2	0		3		1	1	1	1	1	0
1	24	23-26	3	secondary	3		2	1	2	0	2	no	2	urban	1	married	1	200000	0-500000	1					yes	1	yes	1	4		greens,beans,posho	None			30	yes	1	no	2	0		1		1	1	1	1	1	0
1	22	19-22	2	post-secondary	4		1	0	2	1	4	yes	1	urban	1	unmarried	2	400000	0-500000	1		no	2		no	2	yes	1	0		greens,beans,posho	None			60	yes	1	yes	1	0		3		1	1	1	1	1	1
2	20	19-22	2	secondary	3		2	0	1	0	3	yes	1	rural	2	unmarried	2	400000	0-500000	1		no	2	None	no	2	yes	1	2		greens, matooke, fish	None	None		15	yes	1	yes	1	1		2		1	1	1	1	1	1
2	19	19-22	2	primary	2		2	0	1	0	3	yes	1	urban	1	married	1	100000	0-500000	1		no	2	None	no	2	no	2	2		BEANS,SWEET POTATOES	None	None		15	yes	1	yes	1	0		3		1	1	1	1	1	1
2	23	23-26	3	secondary	3		2	3	4	0	3	yes	1	urban	1	married	1	250000	0-500000	1		no	2	None	yes	1	yes	1	3		greens,beans,posho	None	None		30	yes	1	yes	1	0		4		1	1	1	1	1	1
2	18	15-18	1	primary	2		2	0	1	0	2	no	2	urban	1	unmarried	2	200000	0-500000	1		no	2	None	yes	1	no	2	2		greens,beans,posho	None	None		10	yes	1	yes	1	0		3		1	1	1	1	1	1
2	23	23-26	3	secondary	3		2	0	1	0	2	no	2	urban	1	unmarried	2	200000	0-500000	1		no	2	None	no	2	yes	1	3		greens,beans,posho	None	None		30	yes	1	yes	1	0		4		1	1	1	1	1	1
2	21	19-22	2	secondary	3		2	0	1	0	2	no	2	urban	1	unmarried	2	400000	0-500000	1		no	2	None	no	2	no	2	2		greens,beans,posho	None	None		30	yes	1	yes	1	0		3		1	1	1	1	1	1
2	21	19-22	2	primary	2		2	0	1	0	3	yes	1	rural	2	unmarried	2	250000	0-500000	1		no	2	None	no	2	yes	1	2		greens,beans,posho	None	None		120	yes	1	yes	1	1		3		1	1	1	1	1	1
2	19	19-22	2	secondary	3		1	0	1	0	3	yes	1	rural	2	unmarried	2	150000	0-500000	1		no	2	None	no	2	yes	1	1		greens,beans,posho	None	None		60	no	2	no	2	1		2		1	1	1	1	1	1
2	22	19-22	2	primary	2		2	2	3	0	3	yes	1	rural	2	married	1	200000	0-500000	1		no	2	None	yes	1	no	2	4		greens,beans,posho	None	None		30	yes	1	yes	1	0		3		1	1	1	1	1	1
2	20	19-22	2	secondary	3		1	0	1	0	3	no	2	rural	2	married	1	500000	500000-1000000	2		no	2	None	no	2	yes	1	3		greens,beans,posho	None	None		60	yes	1	yes	1	0		3		1	1	1	1	1	1
1	21	19-22	2	secondary	3		2	1	2	0	1	no	2	rural	2	unmarried	2	100000	0-500000	1		no	2	None	no	2	no	2	2		greens,beans,posho	None	None		120	yes	1	yes	1	1		3		1	1	1	1	1	1
1	23	23-26	3	secondary	3		1	1	2	0	3	yes	1	rural	2	unmarried	2	200000	0-500000	1		no	2	None	yes	1	yes	1	3		greens,beans,posho	None	None		30	yes	1	yes	1	0		4		1	1	1	1	1	1
1	24	23-26	3	primary	2		1	0	1	0	3	yes	1	rural	2	married	1	250000	0-500000	1		no	2	None	no	2	no	2	5		greens,beans,posho	None	None		30	yes	1	yes	1	0		3		1	1	1	1	0	1
1	20	19-22	2	post-secondary	4		2	1	2	0	1	no	2	urban	1	unmarried	2	200000	0-500000	1		no	2	None	no	2	yes	1	2		greens,beans,posho	None	None		15	yes	1	yes	1	0		2		1	1	1	1	1	1
1	22	19-22	2	primary	2		2	1	2	0	3	yes	1	rural	2	married	1	400000	0-500000	1		no	2	None	no	2	no	2	2		greens,beans,posho	None	None		90	yes	1	yes	1	1		3		1	1	1	1	1	1
1	21	19-22	2	no formal education	1		2	0	1	0	4	yes	1	rural	2	unmarried	2	100000	0-500000	1		no	2	None	no	2	yes	1	2		greens,beans,posho	None	None		120	yes	1	yes	1	0		3		1	1	1	1	1	1
1	24	23-26	3	secondary	3		2	0	1	0	1	no	2	urban	1	unmarried	2	200000	0-500000	1		no	2	None	no	2	no	2	2		greens,beans,posho	None	None		30	yes	1	yes	1	0		3		1	1	1	1	1	1
2	24	23-26	3	secondary	3		2	1	2	0	4	yes	1	urban	1	married	1	200000	0-500000	1		yes	1	None	yes	1	yes	1	2		BEANS,SWEET POTATOES	None	None		10	yes	1	yes	1	0		1		1	1	1	1	1	1
2	20	19-22	2	no formal education	1		2	0	1	0	4	yes	1	rural	2	married	1	100000	0-500000	1		yes	1	None	no	2	yes	1	0		greens,beans,posho	None	None		30	yes	1	yes	1	0		2		1	1	1	1	0	1
2	22	19-22	2	primary	2		1	0	1	0	3	yes	1	rural	2	married	1	50000	0-500000	1		yes	1	None	no	2	yes	1	0		greens,beans,posho	None	None		40	yes	1	yes	1	0		2		1	1	1	1	0	0
1	24	23-26	3	post-secondary	4		2	0	2	1	2	no	2	rural	2	married	1	300000	0-500000	1		yes	1	FRUITS	no	2	yes	1	0		greens,beans,posho	None	None		30	yes	1	yes	1	0		4		1	1	1	1	1	1
1	19	19-22	2	no formal education	1		2	1	2	0	6	yes	1	urban	1	married	1	150000	0-500000	1		no	2	None	no	2	yes	1	2		greens,beans,posho	None	None		15	yes	1	yes	1	0		3		1	1	1	1	0	1
1	20	19-22	2	primary	2		1	1	2	0	5	no	2	rural	2	married	1	500000	500000-1000000	2		yes	1	None	yes	1	yes	1	2		greens,beans,posho	None	None		45	yes	1	yes	1	0		4		1	1	1	1	1	1
1	21	19-22	2	primary	2		2	0	1	0	1	no	2	urban	1	married	1	50000	0-500000	1		no	2	None	no	2	no	2	0		greens,beans,posho	None	None		30	yes	1	yes	1	0		3		1	1	1	1	1	0
1	24	23-26	3	secondary	3		1	1	2	0	3	no	2	urban	1	married	1	200000	0-500000	1		no	2	None	yes	1	yes	1	6		greens,beans,posho	None	None		35	yes	1	yes	1	0		4		1	1	1	1	1	1
1	20	19-22	2	secondary	3		1	0	1	0	1	no	2	rural	2	married	1	100000	0-500000	1		no	2	None	no	2	yes	1	0		greens,beans,posho	None	None		60	yes	1	yes	1	0		4		1	1	1	1	1	1
1	20	19-22	2	primary	2		1	0	1	0	3	no	2	rural	2	unmarried	2	50000	0-500000	1		yes	1	None	no	2	yes	1	0		greens,beans,posho	None	None		43	yes	1	yes	1	0		4		1	1	1	1	1	1
1	24	23-26	3	post-secondary	4		2	0	1	0	1	no	2	urban	1	married	1	200000	0-500000	1		no	2	None	yes	1	no	2	0		greens,beans,posho	None	None		15	yes	1	yes	1	0		2		1	1	1	1	1	0
1	18	15-18	1	primary	2		1	0	1	0	4	yes	1	rural	2	married	1	60000	0-500000	1		no	2	None	no	2	yes	1	0		greens,beans,posho	None	None		60	yes	1	yes	1	0		2		1	1	1	1	1	0
1	18	15-18	1	primary	2		1	1	2	0	3	yes	1	rural	2	married	1	50000	0-500000	1		yes	1	None	yes	1	yes	1	2		greens,beans,posho	None	None		40	yes	1	yes	1	1		2		1	1	1	1	0	0
1	18	15-18	1	primary	2		1	0	1	0	5	yes	1	urban	1	married	1	250000	0-500000	1		no	2	None	no	2	yes	1	0		greens,beans,posho	None	None		15	yes	1	yes	1	0		2		1	1	1	1	1	0
1	19	19-22	2	primary	2		1	0	1	0	3	no	2	urban	1	married	1	50000	0-500000	1		no	2	None	no	2	yes	1	0		greens,beans,posho	None	None		10	yes	1	yes	1	0		2		1	1	1	1	1	0
1	24	23-26	3	post-secondary	4		1	0	1	0	7	yes	1	rural	2	married	1	500000	500000-1000000	2		no	2	None	yes	1	yes	1	2		greens,beans,posho	None	None		10	yes	1	yes	1	0		4		1	1	1	1	1	1
1	23	23-26	3	secondary	3		1	2	3	0	4	yes	1	urban	1	married	1	200000	0-500000	1		no	2	None	yes	1	yes	1	4		greens,beans,posho	None	None		15	yes	1	yes	1	0		3		1	1	1	1	1	1
1	21	19-22	2	primary	2		1	0	1	0	3	no	2	rural	2	unmarried	2	100000	0-500000	1		no	2	None	no	2	yes	1	3		greens,beans,posho	None	None		30	yes	1	yes	1	0		4		1	1	1	1	1	1
1	18	15-18	1	primary	2		1	0	1	0	1	no	2	rural	2	married	1	200000	0-500000	1		no	2	None	no	2	no	2	1		greens,beans,posho	None	None		120	yes	1	yes	1	0		2		1	1	1	1	1	1
1	23	23-26	3	secondary	3		1	2	4	1	5	yes	1	rural	2	married	1	200000	0-500000	1		no	2	None	yes	1	yes	1	2		greens,beans,posho	None	None		120	yes	1	yes	1	1		3		1	1	1	1	1	1
1	21	19-22	2	secondary	3		2	0	1	0	1	no	2	rural	2	married	1	400000	0-500000	1		no	2	None	no	2	yes	1	2		Beans, posho , rice	None	None		30	yes	1	yes	1	0		1		1	1	1	1	1	1
1	23	23-26	3	secondary	3		1	1	3	1	5	yes	1	rural	2	married	1	400000	0-500000	1		no	2	None	yes	1	yes	1	2		greens,beans,posho	None	None		10	yes	1	yes	1	0		3		1	1	1	1	1	1
1	22	19-22	2	post-secondary	4		2	0	2	1	2	no	2	urban	1	married	1	450000	0-500000	1		yes	1	None	yes	1	yes	1	0		greens,beans,posho	None	None		30	yes	1	yes	1	0		4		1	1	1	1	1	1
1	20	19-22	2	secondary	3		1	0	1	0	3	yes	1	urban	1	married	1	100000	0-500000	1		yes	1	None	no	2	yes	1	0		greens,beans,posho	None	None		30	yes	1	yes	1	1		3		1	1	1	1	0	1
1	18	15-18	1	secondary	3		1	0	1	0	5	yes	1	rural	2	married	1	50000	0-500000	1		yes	1	None	no	2	yes	1	0		greens,beans,posho	None	None		120	yes	1	yes	1	0		4		1	1	1	1	1	1
1	19	19-22	2	primary	2		1	1	2	0	2	no	2	urban	1	married	1	100000	0-500000	1		no	2	None	no	2	yes	1	2		greens,beans,posho	None	None		20	yes	1	yes	1	0		4		1	1	1	1	0	1
1	18	15-18	1	secondary	3		1	0	1	0	5	yes	1	urban	1	married	1	250000	0-500000	1		yes	1	None	no	2	yes	1	0		greens,beans,posho	None	None		10	yes	1	yes	1	0		3		1	1	1	1	1	1
1	22	19-22	2	secondary	3		1	0	2	1	7	yes	1	rural	2	married	1	500000	500000-1000000	2		yes	1	None	no	2	yes	1	0		greens,beans,posho	None	None		120	yes	1	yes	1	0		3		1	1	1	1	1	1
1	22	19-22	2	secondary	3		1	0	2	1	7	yes	1	urban	1	married	1	100000	0-500000	1		no	2	None	no	2	yes	1	1		greens,beans,posho	None	None		30	yes	1	yes	1	0		4		1	1	1	1	0	0
1	18	15-18	1	primary	2		1	0	1	0	4	no	2	rural	2	married	1	100000	0-500000	1		yes	1	None	no	2	yes	1	0		greens,beans,posho	None	None		60	yes	1	yes	1	0		2		1	1	1	1	0	0
1	24	23-26	3	secondary	3		2	0	1	0	1	no	2	urban	1	married	1	250000	0-500000	1		no	2	None	no	2	no	2	0		greens,beans,posho	None	None		30	yes	1	yes	1	0		4		1	1	1	1	1	0
1	23	23-26	3	secondary	3		2	2	3	0	4	yes	1	urban	1	married	1	100000	0-500000	1		yes	1	None	yes	1	yes	1	1		greens,beans,posho	None	None		16	yes	1	yes	1	0		2		1	1	1	1	0	0
1	22	19-22	2	secondary	3		2	1	2	0	4	yes	1	rural	2	married	1	100000	0-500000	1		yes	1	None	yes	1	yes	1	2		greens,beans,posho	None	None		60	yes	1	yes	1	0		3		1	1	1	1	1	0
1	20	19-22	2	primary	2		2	0	2	1	4	yes	1	urban	1	married	1	50000	0-500000	1		yes	1	None	yes	1	yes	1	1		greens,beans,posho	None	None		20	yes	1	yes	1	0		2		1	1	1	1	0	1
1	22	19-22	2	secondary	3		1	1	3	1	5	yes	1	rural	2	married	1	100000	0-500000	1		yes	1	None	yes	1	yes	1	2		greens,beans,posho	None	None		30	yes	1	yes	1	0		1		1	1	1	1	0	0
1	21	19-22	2	post-secondary	4		2	0	1	0	4	yes	1	urban	1	married	1	150000	0-500000	1		yes	1	None	no	2	yes	1	0		Beans, posho, cassava	None	None		10	yes	1	yes	1	0		2		1	1	1	1	1	1
1	23	23-26	3	secondary	3		2	1	2	0	3	yes	1	urban	1	married	1	200000	0-500000	1		yes	1	None	yes	1	yes	1	5		greens, matooke, fish	None	None		20	yes	1	yes	1	0		2		1	1	1	1	1	1
1	21	19-22	2	secondary	3		1	0	2	1	1	no	2	rural	2	married	1	100000	0-500000	1		no	2	None	yes	1	no	2	3		fish, vegtable, potatoes	None	None		30	yes	1	yes	1	1		4		1	1	1	1	1	0
1	25	23-26	3	primary	2		2	1	2	0	5	no	2	urban	1	married	1	400000	0-500000	1		yes	1	None	yes	1	yes	1	9		greens,beans,posho	None	None		10	yes	1	yes	1	0		4		1	1	1	1	1	1
1	21	19-22	2	secondary	3		1	0	1	0	2	no	2	urban	1	married	1	300000	0-500000	1		yes	1	None	no	2	yes	1	0		greens, matooke, fish	None	None		5	yes	1	yes	1	0		3		1	1	1	1	1	0
1	23	23-26	3	primary	2		2	1	2	0	2	no	2	urban	1	married	1	100000	0-500000	1		yes	1	None	yes	1	yes	1	2		greens,beans,posho	None	None		30	yes	1	yes	1	0		4		1	1	1	1	0	1
1	24	23-26	3	primary	2		2	2	3	0	2	no	2	rural	2	married	1	150000	0-500000	1		yes	1	None	yes	1	yes	1	2		greens,beans,posho	None	None		60	yes	1	yes	1	0		4		1	1	1	1	1	1
1	23	23-26	3	secondary	3		2	0	2	1	7	yes	1	urban	1	married	1	200000	0-500000	1		no	2	None	yes	1	yes	1	1		greens,beans,posho	None	None		15	yes	1	yes	1	1		4		1	1	1	1	1	1
1	21	19-22	2	post-secondary	4		1	0	1	0	8	yes	1	urban	1	married	1	150000	0-500000	1		no	2	GREENS	no	2	yes	1	0		greens,beans,posho	GRASSHOPPERS	NTULA		25	yes	1	yes	1	0		4		1	1	1	1	1	1
1	22	19-22	2	post-secondary	4		2	1	2	0	1	no	2	urban	1	married	1	50000	0-500000	1		yes	1	None	yes	1	no	2	1		greens,beans,posho	None	None		30	yes	1	yes	1	0		4		1	1	1	1	1	1
1	24	23-26	3	no formal education	1		2	2	3	0	4	yes	1	rural	2	married	1	50000	0-500000	1		yes	1	None	yes	1	yes	1	1		greens,beans,posho	None	None		30	yes	1	yes	1	0		4		1	1	1	1	0	1
1	24	23-26	3	secondary	3		2	1	3	2	3	yes	1	urban	1	married	1	200000	0-500000	1		no	2	None	no	2	yes	1	2		greens,beans,posho	None	None		30	yes	1	yes	1	0		3		1	1	1	1	1	1
1	21	19-22	2	primary	2		2	1	2	0	1	yes	1	urban	1	married	1	50000	0-500000	1		no	2	None	no	2	yes	1	1		greens,beans,posho	None	None		5	yes	1	yes	1	0		2		1	1	1	1	1	0
1	19	19-22	2	secondary	3		2	0	1	0	2	yes	1	urban	1	married	1	600000	500000-1000000	2		no	2	None	no	2	yes	1	0		greens,beans,posho	Pork	Pork		30	yes	1	yes	1	0		4		1	1	1	1	1	0
1	24	23-26	3	secondary	3		2	1	2	0	4	yes	1	urban	1	unmarried	2	100000	0-500000	1		yes	1	None	yes	1	yes	1	8		greens,beans,posho	None	None		60	yes	1	yes	1	0		4		1	1	1	1	1	1
1	19	19-22	2	secondary	3		2	0	1	0	1	no	2	urban	1	married	1	150000	0-500000	1		yes	1	None	no	2	yes	1	0		greens,beans,posho	None	None		20	yes	1	yes	1	1		4		1	1	1	1	1	1
1	20	19-22	2	secondary	3		2	0	1	0	5	yes	1	urban	1	unmarried	2	100000	0-500000	1		yes	1	None	no	2	yes	1	0		greens,beans,posho	None	None		20	yes	1	yes	1	0		4		1	1	1	0	1	1
1	19	19-22	2	primary	2		2	0	1	0	4	yes	1	urban	1	married	1	200000	0-500000	1		yes	1	None	no	2	yes	1	0		fish, vegtable, potatoes	None	None		30	yes	1	yes	1	0		4		1	1	1	1	1	1
1	23	23-26	3	secondary	3		2	0	1	0	4	yes	1	rural	2	married	1	100000	0-500000	1		yes	1	None	no	2	yes	1	0		greens,beans,posho	None	None		35	yes	1	yes	1	0		1		1	1	1	1	1	0
1	19	19-22	2	primary	2		2	0	1	0	3	yes	1	urban	1	married	1	100000	0-500000	1		yes	1	None	no	2	yes	1	0		fish, vegtable, potatoes	None	None		15	yes	1	yes	1	0		3		1	1	1	1	1	0
1	23	23-26	3	secondary	3		1	0	1	0	4	no	2	urban	1	married	1	120000	0-500000	1		no	2	None	no	2	yes	1	0		greens,beans,posho	None	None		15	yes	1	yes	1	0		2		1	1	1	1	1	0
1	19	19-22	2	secondary	3		1	0	1	0	3	yes	1	urban	1	married	1	200000	0-500000	1		yes	1	None	yes	1	yes	1	0		greens,beans,posho	None	None		5	yes	1	yes	1	0		1		1	1	1	1	1	0
1	23	23-26	3	secondary	3		1	1	2	0	1	no	2	rural	2	married	1	100000	0-500000	1		yes	1	None	yes	1	no	2	2		greens,beans,posho	None	None		60	yes	1	yes	1	0		2		1	1	1	1	1	1
1	24	23-26	3	primary	2		2	2	3	0	5	yes	1	urban	1	married	1	50000	0-500000	1		yes	1	None	yes	1	yes	1	2		greens, matooke, fish	None	None		10	yes	1	yes	1	0		2		1	1	1	1	1	0
1	24	23-26	3	post-secondary	4		1	0	2	1	4	no	2	urban	1	married	1	300000	0-500000	1		yes	1	None	yes	1	yes	1	1		Beans, posho , rice	None	None		10	yes	1	yes	1	0		2		1	1	1	1	1	0
1	24	23-26	3	primary	2		1	4	5	0	3	yes	1	rural	2	married	1	250000	0-500000	1		no	2	None	no	2	yes	1	2		greens,beans,posho	None	None		60	yes	1	yes	1	0		3		1	1	1	1	1	1
1	21	19-22	2	secondary	3		1	1	2	0	3	yes	1	rural	2	unmarried	2	400000	0-500000	1		no	2	None	no	2	yes	1	2		greens,beans,posho	None	None		120	yes	1	yes	1	1		3		1	1	1	1	1	1
1	24	23-26	3	primary	2		2	2	3	0	2	yes	1	rural	2	unmarried	2	150000	0-500000	1		no	2	None	no	2	no	2	2		greens,beans,posho	None	None		30	yes	1	yes	1	1		3		1	1	1	1	1	1
1	23	23-26	3	secondary	3		1	1	3	1	3	no	2	rural	2	married	1	300000	0-500000	1		no	2	None	no	2	no	2	2		Beans, posho , rice	None	None		180	yes	1	yes	1	0		3		1	1	1	1	1	1
1	22	19-22	2	primary	2		1	0	4	3	2	yes	1	rural	2	married	1	200000	0-500000	1		yes	1	GREENS	yes	1	yes	1	2		greens,beans,posho	None	None		120	yes	1	yes	1	0		3		1	1	1	1	1	1
1	20	19-22	2	primary	2		1	1	2	0	1	no	2	rural	2	married	1	250000	0-500000	1		no	2	None	no	2	no	2	3		greens,beans,posho	None	None		120	yes	1	yes	1	0		3		1	1	1	1	1	1
1	20	19-22	2	secondary	3		1	0	1	0	3	yes	1	rural	2	married	1	200000	0-500000	1		no	2	None	no	2	yes	1	5		greens,beans,posho	None	None		20	yes	1	yes	1	0		3		1	1	1	1	1	1
1	21	19-22	2	primary	2		1	1	2	0	2	yes	1	rural	2	married	1	300000	0-500000	1		no	2	None	no	2	yes	1	2		greens,beans,posho	None	None		120	yes	1	yes	1	0		3		1	1	1	1	1	1
1	24	23-26	3	primary	2		1	1	3	1	4	yes	1	rural	2	unmarried	2	400000	0-500000	1		no	2	None	no	2	yes	1	2		greens,beans,posho	None	None		30	yes	1	yes	1	0		3		1	1	1	1	1	1
1	23	23-26	3	primary	2		1	0	1	0	1	no	2	urban	1	married	1	400000	0-500000	1		no	2	None	no	2	no	2	3		greens,beans,posho	None	None		10	yes	1	yes	1	0		3		1	1	1	1	1	1
1	21	19-22	2	primary	2		1	1	2	0	8	yes	1	rural	2	unmarried	2	250000	0-500000	1		no	2	None	yes	1	yes	1	2		greens,beans,posho	None	None		120	yes	1	yes	1	0		3		1	1	1	1	1	1
1	19	19-22	2	primary	2		1	0	1	0	5	yes	1	rural	2	unmarried	2	150000	0-500000	1		no	2	None	no	2	yes	1	1		greens,beans,posho	None	None		30	yes	1	yes	1	0		3		1	1	1	1	1	0
1	21	19-22	2	primary	2		2	0	1	0	3	no	2	urban	1	married	1	500000	500000-1000000	2		yes	1	None	yes	1	yes	1	1		greens,beans,posho	None	None		120	yes	1	yes	1	0		3		1	1	1	1	1	1
1	22	19-22	2	secondary	3		1	0	1	0	4	yes	1	urban	1	unmarried	2	100000	0-500000	1		no	2	None	no	2	no	2	2		greens,beans,posho	None	None		30	yes	1	yes	1	0		2		1	1	1	1	1	1
1	21	19-22	2	secondary	3		2	0	2	1	3	yes	1	rural	2	unmarried	2	150000	0-500000	1		no	2	None	no	2	no	2	2		greens,beans,posho	None	None		30	yes	1	yes	1	0		3		1	1	1	1	1	1
1	24	23-26	3	primary	2		2	1	2	0	5	yes	1	urban	1	married	1	480000	0-500000	1		no	2	None	no	2	yes	1	9		greens,beans,posho	None	None		15	yes	1	yes	1	0		3		1	1	1	1	1	1
1	23	23-26	3	secondary	3		1	0	2	1	6	yes	1	rural	2	married	1	200000	0-500000	1		no	2	None	no	2	yes	1	6		Beans, posho , rice	None	None		30	yes	1	yes	1	0		3		1	1	1	1	1	1
1	22	19-22	2	primary	2		1	1	2	0	7	yes	1	urban	1	unmarried	2	570000	500000-1000000	2		no	2	None	yes	1	yes	1	5		greens, matooke, fish	None	None		5	yes	1	yes	1	0		3		1	1	1	1	1	1
1	24	23-26	3	secondary	3		2	1	3	1	1	yes	1	urban	1	married	1	850000	500000-1000000	2		yes	1	GREENS	no	2	no	2	2		greens,beans,posho	None	None		45	yes	1	yes	1	0		3		1	1	1	1	1	1
1	24	23-26	3	secondary	3		2	1	3	1	3	yes	1	urban	1	married	1	500000	500000-1000000	2		yes	1	MEAT and fish	no	2	yes	1	2		greens,beans,posho	None	None		45	yes	1	yes	1	0		3		1	1	1	1	1	1
1	23	23-26	3	primary	2		1	2	4	1	5	yes	1	rural	2	married	1	350000	0-500000	1		no	2	None	yes	1	yes	1	6		greens,beans,posho	None	None		30	yes	1	yes	1	0		3		1	1	1	1	1	1
1	21	19-22	2	primary	2		1	2	3		4	yes	1	urban	1	married	1	200000	0-500000	1		no	2	None	no	2	yes	1	2		greens,beans,posho	None	None		30	yes	1	yes	1	1		3		1	1	1	1	1	1
1	20	19-22	2	secondary	3		1	1	2	0	3	no	2	rural	2	married	1	200000	0-500000	1		no	2	None	no	2	yes	1	1		greens,beans,posho	None	None		60	yes	1	yes	1	0		3		1	1	1	1	1	1
1	22	19-22	2	secondary	3		2	0	1	0	2	no	2	urban	1	married	1	600000	500000-1000000	2		no	2	None	no	2	no	2	2		greens,beans,posho	None	None		20	yes	1	yes	1	0		3		1	1	1	1	1	1
1	18	15-18	1	secondary	3		2	0	1	0	1	no	2	rural	2	married	1	200000	0-500000	1		no	2	None	no	2	no	2	2		greens,beans,posho	None	None		20	yes	1	yes	1	0		3		1	1	1	1	1	1
1	20	19-22	2	primary	2		1	0	1	0	2	no	2	rural	2	married	1	400000	0-500000	1		no	2	None	no	2	yes	1	1		greens,beans,posho	None	None		120	yes	1	yes	1	0		3		1	1	1	1	1	1
1	20	19-22	2	primary	2		2	0	2	1	3	no	2	rural	2	unmarried	2	500000	500000-1000000	2		no	2	None	no	2	yes	1	2		greens,beans,posho	None	None		60	yes	1	yes	1	0		2		1	1	1	1	1	1
1	23	23-26	3	primary	2		1	1	2	8	5	no	2	rural	2	unmarried	2	540000	500000-1000000	2		no	2	None	no	2	yes	1	2		greens,beans,posho	None	None		0	yes	1	yes	1	0		3		1	1	1	1	1	1
1	21	19-22	2	post-secondary	4		1	0	1	0	6	yes	1	rural	2	married	1	400000	0-500000	1		no	2	None	no	2	yes	1	3		greens,beans,posho	None	None		30	yes	1	yes	1	0		2		1	1	1	1	1	1
1	20	19-22	2	primary	2		1	0	1	0	4	yes	1	urban	1	married	1	400000	0-500000	1		no	2	None	no	2	yes	1	2		greens,beans,posho	None	None		30	yes	1	yes	1	0		3		1	1	1	1	1	1
1	21	19-22	2	primary	2		1	0	1	0	2	no	2	urban	1	unmarried	2	200000	0-500000	1		no	2	None	no	2	yes	1	2		greens,beans,posho	None	None		60	yes	1	yes	1	0		2		1	1	1	1	1	1
1	18	15-18	1	primary	2		1	0	1	0	7	yes	1	rural	2	married	1	250000	0-500000	1		no	2	None	no	2	yes	1	2		greens,beans,posho	None	None		30	yes	1	yes	1	0		3		1	1	1	1	1	1
1	18	15-18	1	primary	2		1	0	1	0	1	no	2	rural	2	unmarried	2	150000	0-500000	1		no	2	None	no	2	no	2	2		greens,beans,posho	None	None		120	yes	1	yes	1	0		3		1	1	1	1	1	1
1	24	23-26	3	secondary	3		1	1	2	0	5	yes	1	rural	2	married	1	200000	0-500000	1		no	2	None	yes	1	yes	1	1		greens,beans,posho	None	None		30	yes	1	yes	1	0		3		1	1	1	1	1	1
1	23	23-26	3	secondary	3		2	0	3	2	2	no	2	rural	2	unmarried	2	200000	0-500000	1		no	2	None	no	2	yes	1	1		greens,beans,posho	None	None		30	yes	1	yes	1	0		3		1	1	1	1	1	1
1	24	23-26	3	primary	2		1	1	3	1	5	yes	1	rural	2	married	1	450000	0-500000	1		no	2	None	yes	1	yes	1	2		Beans, posho , rice	None	None		45	yes	1	yes	1	0		3		1	1	1	1	1	1
1	18	15-18	1	primary	2		1	0	1	0	4	yes	1	rural	2	married	1	500000	500000-1000000	2		no	2	None	no	2	yes	1	2		greens,beans,posho	None	None		30	yes	1	yes	1	0		3		1	1	1	1	1	1
1	22	19-22	2	secondary	3		1	1	2	0	3	no	2	rural	2	married	1	200000	0-500000	1		no	2	None	yes	1	yes	1	2		greens,beans,posho	None	None		30	yes	1	yes	1	0		3		1	1	1	1	1	1
1	19	19-22	2	secondary	3		1	0	1	0	3	yes	1	rural	2	unmarried	2	400000	0-500000	1		no	2	None	no	2	yes	1	1		greens,beans,posho	None	None		30	yes	1	yes	1	0		3		1	1	1	1	1	1
1	21	19-22	2	secondary	3		1	1	2	0	3	no	2	rural	2	unmarried	2	200000	0-500000	1		no	2	None	yes	1	yes	1	2		greens,beans,posho	None	None		120	yes	1	yes	1	0		2		1	1	1	1	1	1
1	24	23-26	3	secondary	3		1	0	1	0	1	no	2	rural	2	unmarried	2	400000	0-500000	1		no	2	None	no	2	no	2	2		greens,beans,posho	None	None		60	yes	1	yes	1	0		2		1	1	1	1	1	1
1	23	23-26	3	secondary	3		1	1	2	0	1	no	2	urban	1	married	1	450000	0-500000	1		no	2	None	yes	1	yes	1	2		greens,beans,posho	None	None		120	yes	1	yes	1	0		3		1	1	1	1	1	1
1	20	19-22	2	secondary	3		1	0	1	0	3	yes	1	rural	2	married	1	250000	0-500000	1		no	2	None	no	2	no	2	2		greens,beans,posho	None	None		60	yes	1	yes	1	0		2		1	1	1	1	1	1
2	21	19-22	2	primary	2		2	0	1	0	2	no	2	rural	2	unmarried	2	120000	0-500000	1		yes	1	GREENS	no	2	no	2	0		Beans, posho, cassava	None	None		30	no	2	yes	1	0		2		1	1	1	1	1	1
2	19	19-22	2	primary	2		2	0	1	0	3	yes	1	urban	1	unmarried	2	100000	0-500000	1		yes	1	None	no	2	yes	1	0		BEANS,SWEET POTATOES	None	None		20	no	2	yes	1	0		3		1	1	1	1	1	1
2	22	19-22	2	secondary	3		2	0	2	1	4	yes	1	urban	1	unmarried	2	250000	0-500000	1		yes	1	EGGS	yes	1	yes	1	2		greens,beans,posho	None	None		10	no	2	yes	1	0		3		1	1	1	1	1	1
[truncated: 10 more columns]
